# Supplementary material for: Unveiling the powerhouse: ASCL1-driven small cell lung cancer is characterized by higher numbers of mitochondria and enhanced oxidative phosphorylation
Source: Cancer Metab. 2025 Mar 31;13:16. doi: 10.1186/s40170-025-00382-6 (PMC11959836; doi:10.1186/s40170-025-00382-6)
Supplement: Supplementary file 1 — Supplementary Material 1 [file 40170_2025_382_MOESM1_ESM.xlsx]

## Sheet: GSEA summary
Results from Gene Set Enrichment Analysis comparing SCLC-A versus non-SCLC-A
NAME	Gene Ontology of Biological Processes	SIZE	ES	NES	NOM p-val	FDR q-val	FWER p-val	RANK AT MAX	LEADING EDGE
GOBP_POLYOL_CATABOLIC_PROCESS	GOBP_POLYOL_CATABOLIC_PROCESS	22	0.64135	2001674	0	0.18357	0.088	1145	tags=36%, list=12%, signal=41%
GOBP_AEROBIC_RESPIRATION	GOBP_AEROBIC_RESPIRATION	156	0.554219	18357567	0.0105263	0.785631	0.543	2549	tags=62%, list=27%, signal=84%
GOBP_NADH_DEHYDROGENASE_COMPLEX_ASSEMBLY	GOBP_NADH_DEHYDROGENASE_COMPLEX_ASSEMBLY	54	0.676354	18260405	0	0.573222	0.575	2521	tags=80%, list=27%, signal=109%
GOBP_ATP_SYNTHESIS_COUPLED_ELECTRON_TRANSPORT	GOBP_ATP_SYNTHESIS_COUPLED_ELECTRON_TRANSPORT	80	0.62493	18168086	0.0103093	0.469772	0.612	2549	tags=78%, list=27%, signal=106%
GOBP_OXIDATIVE_PHOSPHORYLATION	GOBP_OXIDATIVE_PHOSPHORYLATION	117	0.585954	18141174	0.00847458	0.385924	0.619	2549	tags=68%, list=27%, signal=93%
GOBP_ELECTRON_TRANSPORT_CHAIN	GOBP_ELECTRON_TRANSPORT_CHAIN	135	0.529065	18027637	0.00862069	0.368217	0.668	2549	tags=61%, list=27%, signal=84%
GOBP_REGULATION_OF_MITOCHONDRIAL_MEMBRANE_PERMEABILITY	GOBP_REGULATION_OF_MITOCHONDRIAL_MEMBRANE_PERMEABILITY	41	0.557867	17891958	0	0.369372	0.732	1851	tags=41%, list=20%, signal=52%
GOBP_REGULATION_OF_LYSOSOMAL_LUMEN_PH	GOBP_REGULATION_OF_LYSOSOMAL_LUMEN_PH	23	0.577942	1769885	0.0042735	0.406055	0.817	3404	tags=78%, list=37%, signal=123%
GOBP_REGULATION_OF_MEMBRANE_PERMEABILITY	GOBP_REGULATION_OF_MEMBRANE_PERMEABILITY	49	0.539539	17623768	0	0.389956	0.836	1851	tags=41%, list=20%, signal=51%
GOBP_ATP_BIOSYNTHETIC_PROCESS	GOBP_ATP_BIOSYNTHETIC_PROCESS	75	0.572455	17571148	0.0154185	0.371408	0.85	2521	tags=71%, list=27%, signal=96%
GOBP_PROTON_MOTIVE_FORCE_DRIVEN_ATP_SYNTHESIS	GOBP_PROTON_MOTIVE_FORCE_DRIVEN_ATP_SYNTHESIS	60	0.674809	1754711	0	0.34623	0.859	2521	tags=80%, list=27%, signal=109%
GOBP_CELLULAR_RESPIRATION	GOBP_CELLULAR_RESPIRATION	187	0.507267	17531246	0.0174292	0.323306	0.86	2549	tags=56%, list=27%, signal=76%
GOBP_RESPIRATORY_ELECTRON_TRANSPORT_CHAIN	GOBP_RESPIRATORY_ELECTRON_TRANSPORT_CHAIN	99	0.556503	17528273	0.0198238	0.299234	0.861	2549	tags=69%, list=27%, signal=94%
GOBP_MITOCHONDRIAL_OUTER_MEMBRANE_PERMEABILIZATION_INVOLVED_IN_PROGRAMMED_CELL_DEATH	GOBP_MITOCHONDRIAL_OUTER_MEMBRANE_PERMEABILIZATION_INVOLVED_IN_PROGRAMMED_CELL_DEATH	29	0.534195	17373265	0.00204499	0.330887	0.9	1851	tags=38%, list=20%, signal=47%
GOBP_MITOCHONDRIAL_RESPIRATORY_CHAIN_COMPLEX_ASSEMBLY	GOBP_MITOCHONDRIAL_RESPIRATORY_CHAIN_COMPLEX_ASSEMBLY	89	0.59671	17354571	0.0187891	0.31406	0.903	2521	tags=63%, list=27%, signal=86%
GOBP_LYSOSOMAL_LUMEN_ACIDIFICATION	GOBP_LYSOSOMAL_LUMEN_ACIDIFICATION	20	0.559907	17209877	0.00428265	0.34299	0.932	3404	tags=75%, list=37%, signal=118%
GOBP_METENCEPHALON_DEVELOPMENT	GOBP_METENCEPHALON_DEVELOPMENT	65	0.507738	16963596	0	0.414032	0.964	1546	tags=28%, list=17%, signal=33%
GOBP_MITOCHONDRIAL_GENE_EXPRESSION	GOBP_MITOCHONDRIAL_GENE_EXPRESSION	155	0.541113	16818478	0.0811359	0.454677	0.971	3078	tags=66%, list=33%, signal=98%
GOBP_MITOCHONDRIAL_TRANSLATION	GOBP_MITOCHONDRIAL_TRANSLATION	128	0.570168	16708616	0.0777311	0.482606	0.978	3078	tags=72%, list=33%, signal=106%
GOBP_CALCIUM_ION_REGULATED_EXOCYTOSIS	GOBP_CALCIUM_ION_REGULATED_EXOCYTOSIS	35	0.639104	16704736	0	0.460326	0.98	1169	tags=43%, list=13%, signal=49%
GOBP_GENERATION_OF_PRECURSOR_METABOLITES_AND_ENERGY	GOBP_GENERATION_OF_PRECURSOR_METABOLITES_AND_ENERGY	358	0.383715	166639	0.00656455	0.458498	0.984	2480	tags=42%, list=27%, signal=55%
GOBP_INOSITOL_PHOSPHATE_CATABOLIC_PROCESS	GOBP_INOSITOL_PHOSPHATE_CATABOLIC_PROCESS	16	0.606408	16577724	0.00787402	0.474534	0.985	964	tags=31%, list=10%, signal=35%
GOBP_MITOCHONDRIAL_ELECTRON_TRANSPORT_NADH_TO_UBIQUINONE	GOBP_MITOCHONDRIAL_ELECTRON_TRANSPORT_NADH_TO_UBIQUINONE	42	0.636386	16491795	0.0268041	0.494965	0.99	2521	tags=86%, list=27%, signal=117%
GOBP_GPI_ANCHOR_METABOLIC_PROCESS	GOBP_GPI_ANCHOR_METABOLIC_PROCESS	18	0.659511	16434547	0.018595	0.501321	0.992	1796	tags=56%, list=19%, signal=69%
GOBP_POSITIVE_REGULATION_OF_MEMBRANE_PERMEABILITY	GOBP_POSITIVE_REGULATION_OF_MEMBRANE_PERMEABILITY	34	0.495118	16400057	0.002079	0.497274	0.993	1851	tags=38%, list=20%, signal=48%
GOBP_POSITIVE_REGULATION_OF_MITOCHONDRIAL_FISSION	GOBP_POSITIVE_REGULATION_OF_MITOCHONDRIAL_FISSION	15	0.571497	16296028	0.0188285	0.528596	0.995	2914	tags=60%, list=31%, signal=87%
GOBP_ENERGY_DERIVATION_BY_OXIDATION_OF_ORGANIC_COMPOUNDS	GOBP_ENERGY_DERIVATION_BY_OXIDATION_OF_ORGANIC_COMPOUNDS	241	0.397082	16294665	0.0197802	0.509778	0.995	2521	tags=49%, list=27%, signal=65%
GOBP_DIGESTION	GOBP_DIGESTION	44	0.662715	16268157	0	0.505621	0.996	596	tags=25%, list=6%, signal=27%
GOBP_NEGATIVE_REGULATION_OF_INTRINSIC_APOPTOTIC_SIGNALING_PATHWAY_BY_P53_CLASS_MEDIATOR	GOBP_NEGATIVE_REGULATION_OF_INTRINSIC_APOPTOTIC_SIGNALING_PATHWAY_BY_P53_CLASS_MEDIATOR	16	0.646488	1620559	0.0186335	0.519572	0.999	1020	tags=31%, list=11%, signal=35%
GOBP_REGULATION_OF_MITOCHONDRIAL_MEMBRANE_PERMEABILITY_INVOLVED_IN_APOPTOTIC_PROCESS	GOBP_REGULATION_OF_MITOCHONDRIAL_MEMBRANE_PERMEABILITY_INVOLVED_IN_APOPTOTIC_PROCESS	30	0.51564	16155362	0	0.526387	1	1851	tags=37%, list=20%, signal=46%
GOBP_REGULATION_OF_MITOCHONDRIAL_MEMBRANE_POTENTIAL	GOBP_REGULATION_OF_MITOCHONDRIAL_MEMBRANE_POTENTIAL	46	0.456912	16120282	0.00206612	0.525262	1	1330	tags=30%, list=14%, signal=35%
GOBP_CELLULAR_RESPONSE_TO_FATTY_ACID	GOBP_CELLULAR_RESPONSE_TO_FATTY_ACID	19	0.790426	16085062	0.00409836	0.525838	1	949	tags=47%, list=10%, signal=53%
GOBP_REGULATION_OF_CALCIUM_ION_DEPENDENT_EXOCYTOSIS	GOBP_REGULATION_OF_CALCIUM_ION_DEPENDENT_EXOCYTOSIS	18	0.676023	16038971	0.00591716	0.531421	1	1169	tags=50%, list=13%, signal=57%
GOBP_POSITIVE_REGULATION_OF_REGULATED_SECRETORY_PATHWAY	GOBP_POSITIVE_REGULATION_OF_REGULATED_SECRETORY_PATHWAY	23	0.619852	16012938	0.0121212	0.529377	1	1057	tags=35%, list=11%, signal=39%
GOBP_REGULATION_OF_MITOCHONDRIAL_OUTER_MEMBRANE_PERMEABILIZATION_INVOLVED_IN_APOPTOTIC_SIGNALING_PATHWAY	GOBP_REGULATION_OF_MITOCHONDRIAL_OUTER_MEMBRANE_PERMEABILIZATION_INVOLVED_IN_APOPTOTIC_SIGNALING_PATHWAY	18	0.5198	15977963	0.0123203	0.530974	1	1779	tags=33%, list=19%, signal=41%
GOBP_NUCLEOSIDE_TRIPHOSPHATE_BIOSYNTHETIC_PROCESS	GOBP_NUCLEOSIDE_TRIPHOSPHATE_BIOSYNTHETIC_PROCESS	98	0.397406	1594553	0.0407725	0.532043	1	2521	tags=59%, list=27%, signal=80%
GOBP_2_OXOGLUTARATE_METABOLIC_PROCESS	GOBP_2_OXOGLUTARATE_METABOLIC_PROCESS	15	0.670204	15928272	0.0324544	0.525883	1	2489	tags=80%, list=27%, signal=109%
GOBP_MITOCHONDRIAL_ELECTRON_TRANSPORT_CYTOCHROME_C_TO_OXYGEN	GOBP_MITOCHONDRIAL_ELECTRON_TRANSPORT_CYTOCHROME_C_TO_OXYGEN	16	0.755425	15914032	0.00847458	0.518257	1	1542	tags=81%, list=17%, signal=97%
GOBP_POSITIVE_REGULATION_OF_SODIUM_ION_TRANSMEMBRANE_TRANSPORT	GOBP_POSITIVE_REGULATION_OF_SODIUM_ION_TRANSMEMBRANE_TRANSPORT	17	0.661012	15890191	0.010846	0.515746	1	1014	tags=35%, list=11%, signal=40%
GOBP_AMINE_BIOSYNTHETIC_PROCESS	GOBP_AMINE_BIOSYNTHETIC_PROCESS	15	0.683398	15851295	0.00833333	0.520271	1	320	tags=33%, list=3%, signal=34%
GOBP_REGULATION_OF_INSULIN_SECRETION	GOBP_REGULATION_OF_INSULIN_SECRETION	76	0.57322	15789871	0.00394477	0.536138	1	1057	tags=30%, list=11%, signal=34%
GOBP_CATECHOL_CONTAINING_COMPOUND_METABOLIC_PROCESS	GOBP_CATECHOL_CONTAINING_COMPOUND_METABOLIC_PROCESS	22	0.58399	15736941	0.00412371	0.548856	1	320	tags=23%, list=3%, signal=23%
GOBP_ATP_METABOLIC_PROCESS	GOBP_ATP_METABOLIC_PROCESS	157	0.372633	15711594	0.0336134	0.548156	1	2479	tags=45%, list=27%, signal=60%
GOBP_REGULATION_OF_SYSTEMIC_ARTERIAL_BLOOD_PRESSURE	GOBP_REGULATION_OF_SYSTEMIC_ARTERIAL_BLOOD_PRESSURE	29	0.604977	15703788	0	0.539715	1	1409	tags=34%, list=15%, signal=41%
GOBP_HEPARAN_SULFATE_PROTEOGLYCAN_METABOLIC_PROCESS	GOBP_HEPARAN_SULFATE_PROTEOGLYCAN_METABOLIC_PROCESS	22	0.601298	15678079	0.0262626	0.53979	1	2805	tags=55%, list=30%, signal=78%
GOBP_CATECHOLAMINE_SECRETION	GOBP_CATECHOLAMINE_SECRETION	19	0.792066	1564707	0.00205761	0.543272	1	1169	tags=74%, list=13%, signal=84%
GOBP_MITOCHONDRIAL_OUTER_MEMBRANE_PERMEABILIZATION	GOBP_MITOCHONDRIAL_OUTER_MEMBRANE_PERMEABILIZATION	26	0.475257	15640774	0.0168776	0.535117	1	1851	tags=35%, list=20%, signal=43%
GOBP_VESICLE_TARGETING_TO_FROM_OR_WITHIN_GOLGI	GOBP_VESICLE_TARGETING_TO_FROM_OR_WITHIN_GOLGI	28	0.425373	15634629	0.0696325	0.526821	1	3394	tags=46%, list=37%, signal=73%
GOBP_RAB_PROTEIN_SIGNAL_TRANSDUCTION	GOBP_RAB_PROTEIN_SIGNAL_TRANSDUCTION	19	0.629849	15622829	0.0226804	0.522526	1	3001	tags=84%, list=32%, signal=124%
GOBP_GLUCOSE_METABOLIC_PROCESS	GOBP_GLUCOSE_METABOLIC_PROCESS	125	0.445099	15617788	0.00193424	0.514542	1	933	tags=19%, list=10%, signal=21%
GOBP_AMINE_TRANSPORT	GOBP_AMINE_TRANSPORT	36	0.704576	15559508	0.00430108	0.531576	1	1169	tags=58%, list=13%, signal=66%
GOBP_POSITIVE_REGULATION_OF_HORMONE_SECRETION	GOBP_POSITIVE_REGULATION_OF_HORMONE_SECRETION	54	0.557981	15543426	0.00430108	0.528408	1	950	tags=30%, list=10%, signal=33%
GOBP_INSULIN_LIKE_GROWTH_FACTOR_RECEPTOR_SIGNALING_PATHWAY	GOBP_INSULIN_LIKE_GROWTH_FACTOR_RECEPTOR_SIGNALING_PATHWAY	23	0.659499	15511811	0.00760456	0.532756	1	239	tags=22%, list=3%, signal=22%
GOBP_POSITIVE_REGULATION_OF_INSULIN_SECRETION	GOBP_POSITIVE_REGULATION_OF_INSULIN_SECRETION	35	0.623412	15500191	0.0252101	0.528124	1	950	tags=37%, list=10%, signal=41%
GOBP_REGULATION_OF_HORMONE_SECRETION	GOBP_REGULATION_OF_HORMONE_SECRETION	106	0.505438	15486878	0	0.524706	1	1072	tags=26%, list=12%, signal=30%
GOBP_REGULATION_OF_PEPTIDE_TRANSPORT	GOBP_REGULATION_OF_PEPTIDE_TRANSPORT	90	0.533117	15451208	0.00198807	0.530603	1	950	tags=28%, list=10%, signal=31%
GOBP_REGULATION_OF_PROTEIN_SECRETION	GOBP_REGULATION_OF_PROTEIN_SECRETION	133	0.477251	15386933	0.0039604	0.552113	1	1057	tags=28%, list=11%, signal=31%
GOBP_NUCLEOTIDE_TRANSPORT	GOBP_NUCLEOTIDE_TRANSPORT	26	0.527394	15339907	0.0421053	0.563306	1	1420	tags=42%, list=15%, signal=50%
GOBP_POSITIVE_REGULATION_OF_PEPTIDE_SECRETION	GOBP_POSITIVE_REGULATION_OF_PEPTIDE_SECRETION	45	0.573322	15320932	0.00863931	0.56279	1	950	tags=33%, list=10%, signal=37%
GOBP_PROTON_TRANSMEMBRANE_TRANSPORT	GOBP_PROTON_TRANSMEMBRANE_TRANSPORT	97	0.454523	15269326	0.0486726	0.57836	1	2456	tags=54%, list=26%, signal=72%
GOBP_POSITIVE_REGULATION_OF_CELLULAR_RESPONSE_TO_INSULIN_STIMULUS	GOBP_POSITIVE_REGULATION_OF_CELLULAR_RESPONSE_TO_INSULIN_STIMULUS	17	0.629596	15238794	0.0434783	0.583781	1	889	tags=29%, list=10%, signal=32%
GOBP_GLYCOSIDE_METABOLIC_PROCESS	GOBP_GLYCOSIDE_METABOLIC_PROCESS	17	0.765074	15218003	0.00862069	0.585137	1	981	tags=53%, list=11%, signal=59%
GOBP_REGULATION_OF_NERVOUS_SYSTEM_PROCESS	GOBP_REGULATION_OF_NERVOUS_SYSTEM_PROCESS	65	0.497083	15213004	0.00829876	0.578345	1	1409	tags=35%, list=15%, signal=41%
GOBP_DIGESTIVE_SYSTEM_PROCESS	GOBP_DIGESTIVE_SYSTEM_PROCESS	39	0.598842	15203948	0.0124224	0.573605	1	596	tags=21%, list=6%, signal=22%
GOBP_VESICLE_COATING	GOBP_VESICLE_COATING	35	0.381486	15146369	0.0779221	0.592731	1	3394	tags=46%, list=37%, signal=72%
GOBP_INSULIN_SECRETION	GOBP_INSULIN_SECRETION	98	0.522797	15085428	0.0116959	0.613334	1	1058	tags=30%, list=11%, signal=33%
GOBP_HINDBRAIN_DEVELOPMENT	GOBP_HINDBRAIN_DEVELOPMENT	84	0.446371	15020193	0.00622407	0.637315	1	1546	tags=25%, list=17%, signal=30%
GOBP_RESPONSE_TO_FATTY_ACID	GOBP_RESPONSE_TO_FATTY_ACID	37	0.617195	15016446	0.0141988	0.629886	1	949	tags=35%, list=10%, signal=39%
GOBP_POSITIVE_REGULATION_OF_NEURAL_PRECURSOR_CELL_PROLIFERATION	GOBP_POSITIVE_REGULATION_OF_NEURAL_PRECURSOR_CELL_PROLIFERATION	24	0.593957	14928985	0.0206612	0.666934	1	94	tags=21%, list=1%, signal=21%
GOBP_MITOCHONDRIAL_MEMBRANE_ORGANIZATION	GOBP_MITOCHONDRIAL_MEMBRANE_ORGANIZATION	91	0.426887	14900478	0.0686695	0.671859	1	2994	tags=48%, list=32%, signal=71%
GOBP_PEPTIDE_TRANSPORT	GOBP_PEPTIDE_TRANSPORT	128	0.49006	14859471	0.00203666	0.684046	1	1058	tags=27%, list=11%, signal=30%
GOBP_CEREBRAL_CORTEX_NEURON_DIFFERENTIATION	GOBP_CEREBRAL_CORTEX_NEURON_DIFFERENTIATION	15	0.719319	14824991	0.0448065	0.693018	1	1540	tags=47%, list=17%, signal=56%
GOBP_HORMONE_TRANSPORT	GOBP_HORMONE_TRANSPORT	139	0.489472	14813219	0.00416667	0.689442	1	1072	tags=27%, list=12%, signal=30%
GOBP_TRICARBOXYLIC_ACID_CYCLE	GOBP_TRICARBOXYLIC_ACID_CYCLE	30	0.545696	14813137	0.134454	0.680165	1	2114	tags=47%, list=23%, signal=60%
GOBP_BRANCHED_CHAIN_AMINO_ACID_CATABOLIC_PROCESS	GOBP_BRANCHED_CHAIN_AMINO_ACID_CATABOLIC_PROCESS	20	0.613969	14800588	0.0863158	0.677566	1	2385	tags=55%, list=26%, signal=74%
GOBP_VESICLE_DOCKING_INVOLVED_IN_EXOCYTOSIS	GOBP_VESICLE_DOCKING_INVOLVED_IN_EXOCYTOSIS	38	0.547298	1475757	0.062	0.691808	1	300	tags=16%, list=3%, signal=16%
GOBP_ADENYLATE_CYCLASE_ACTIVATING_G_PROTEIN_COUPLED_RECEPTOR_SIGNALING_PATHWAY	GOBP_ADENYLATE_CYCLASE_ACTIVATING_G_PROTEIN_COUPLED_RECEPTOR_SIGNALING_PATHWAY	31	0.578812	14729446	0.0334728	0.697627	1	596	tags=26%, list=6%, signal=27%
GOBP_EPIDERMIS_MORPHOGENESIS	GOBP_EPIDERMIS_MORPHOGENESIS	16	0.709103	14725373	0.0094518	0.690903	1	320	tags=31%, list=3%, signal=32%
GOBP_MULTICELLULAR_ORGANISMAL_RESPONSE_TO_STRESS	GOBP_MULTICELLULAR_ORGANISMAL_RESPONSE_TO_STRESS	38	0.558238	1465099	0.0283401	0.722467	1	949	tags=32%, list=10%, signal=35%
GOBP_MONOAMINE_TRANSPORT	GOBP_MONOAMINE_TRANSPORT	29	0.673591	14649004	0.0270833	0.714361	1	1169	tags=55%, list=13%, signal=63%
GOBP_PROTEIN_LOCALIZATION_TO_EXTRACELLULAR_REGION	GOBP_PROTEIN_LOCALIZATION_TO_EXTRACELLULAR_REGION	202	0.42322	14640735	0.0116505	0.710189	1	1058	tags=24%, list=11%, signal=27%
GOBP_AMIDE_TRANSPORT	GOBP_AMIDE_TRANSPORT	150	0.472789	14638033	0.00621118	0.703022	1	1058	tags=25%, list=11%, signal=27%
GOBP_NUCLEOSIDE_TRIPHOSPHATE_METABOLIC_PROCESS	GOBP_NUCLEOSIDE_TRIPHOSPHATE_METABOLIC_PROCESS	195	0.304621	14611021	0.0386179	0.70967	1	2521	tags=42%, list=27%, signal=56%
GOBP_MITOCHONDRIAL_RNA_PROCESSING	GOBP_MITOCHONDRIAL_RNA_PROCESSING	18	0.611288	14609265	0.0879346	0.702145	1	1761	tags=44%, list=19%, signal=55%
GOBP_BILE_ACID_BIOSYNTHETIC_PROCESS	GOBP_BILE_ACID_BIOSYNTHETIC_PROCESS	19	0.477423	14587616	0.0775348	0.705098	1	1499	tags=32%, list=16%, signal=38%
GOBP_POSITIVE_REGULATION_OF_PROTEIN_SECRETION	GOBP_POSITIVE_REGULATION_OF_PROTEIN_SECRETION	68	0.469845	14551879	0.0144628	0.715707	1	1438	tags=31%, list=16%, signal=36%
GOBP_SIGNAL_RELEASE	GOBP_SIGNAL_RELEASE	229	0.441173	1452984	0.00203252	0.719274	1	1072	tags=25%, list=12%, signal=27%
GOBP_REGULATION_OF_GLUCOSE_METABOLIC_PROCESS	GOBP_REGULATION_OF_GLUCOSE_METABOLIC_PROCESS	64	0.424352	14510264	0.029703	0.721069	1	2091	tags=34%, list=23%, signal=44%
GOBP_POSITIVE_REGULATION_OF_SECRETION	GOBP_POSITIVE_REGULATION_OF_SECRETION	149	0.444801	14497578	0.00407332	0.719609	1	1261	tags=27%, list=14%, signal=31%
GOBP_DOPAMINE_TRANSPORT	GOBP_DOPAMINE_TRANSPORT	17	0.735298	14492042	0.0368852	0.714484	1	1169	tags=65%, list=13%, signal=74%
GOBP_INSULIN_SECRETION_INVOLVED_IN_CELLULAR_RESPONSE_TO_GLUCOSE_STIMULUS	GOBP_INSULIN_SECRETION_INVOLVED_IN_CELLULAR_RESPONSE_TO_GLUCOSE_STIMULUS	34	0.542489	14442487	0.0434783	0.73289	1	1894	tags=44%, list=20%, signal=55%
GOBP_CELLULAR_RESPONSE_TO_CALCIUM_ION	GOBP_CELLULAR_RESPONSE_TO_CALCIUM_ION	45	0.490884	14425914	0.0365854	0.733865	1	1904	tags=47%, list=21%, signal=58%
GOBP_POSITIVE_REGULATION_OF_EPIDERMIS_DEVELOPMENT	GOBP_POSITIVE_REGULATION_OF_EPIDERMIS_DEVELOPMENT	16	0.614274	14424316	0.0751566	0.726757	1	629	tags=25%, list=7%, signal=27%
GOBP_NEGATIVE_REGULATION_OF_NOTCH_SIGNALING_PATHWAY	GOBP_NEGATIVE_REGULATION_OF_NOTCH_SIGNALING_PATHWAY	23	0.583785	14414718	0.0435644	0.724398	1	883	tags=35%, list=10%, signal=38%
GOBP_CELLULAR_RESPONSE_TO_ALCOHOL	GOBP_CELLULAR_RESPONSE_TO_ALCOHOL	51	0.44828	14403665	0.0263653	0.722737	1	492	tags=14%, list=5%, signal=14%
GOBP_VACUOLAR_ACIDIFICATION	GOBP_VACUOLAR_ACIDIFICATION	29	0.405201	14399897	0.0549683	0.717358	1	3404	tags=69%, list=37%, signal=109%
GOBP_BILE_ACID_METABOLIC_PROCESS	GOBP_BILE_ACID_METABOLIC_PROCESS	26	0.551719	14399716	0.0672269	0.710066	1	1499	tags=35%, list=16%, signal=41%
GOBP_POSITIVE_REGULATION_OF_FAT_CELL_DIFFERENTIATION	GOBP_POSITIVE_REGULATION_OF_FAT_CELL_DIFFERENTIATION	31	0.512915	14394757	0.0321199	0.7054	1	798	tags=23%, list=9%, signal=25%
GOBP_DOPAMINE_METABOLIC_PROCESS	GOBP_DOPAMINE_METABOLIC_PROCESS	20	0.535414	14393286	0.022541	0.6989	1	320	tags=20%, list=3%, signal=21%
GOBP_APOPTOTIC_MITOCHONDRIAL_CHANGES	GOBP_APOPTOTIC_MITOCHONDRIAL_CHANGES	75	0.411748	1438822	0.0357895	0.694337	1	1876	tags=33%, list=20%, signal=41%
GOBP_DNA_DAMAGE_RESPONSE_SIGNAL_TRANSDUCTION_BY_P53_CLASS_MEDIATOR	GOBP_DNA_DAMAGE_RESPONSE_SIGNAL_TRANSDUCTION_BY_P53_CLASS_MEDIATOR	46	0.45782	14383514	0.042735	0.689636	1	1028	tags=26%, list=11%, signal=29%
GOBP_REGULATION_OF_NEURAL_PRECURSOR_CELL_PROLIFERATION	GOBP_REGULATION_OF_NEURAL_PRECURSOR_CELL_PROLIFERATION	47	0.511227	14356931	0.0321932	0.696001	1	575	tags=21%, list=6%, signal=23%
GOBP_NEGATIVE_REGULATION_OF_INTRINSIC_APOPTOTIC_SIGNALING_PATHWAY	GOBP_NEGATIVE_REGULATION_OF_INTRINSIC_APOPTOTIC_SIGNALING_PATHWAY	68	0.37326	143534	0.033195	0.691043	1	1887	tags=25%, list=20%, signal=31%
GOBP_POSITIVE_REGULATION_OF_RELEASE_OF_CYTOCHROME_C_FROM_MITOCHONDRIA	GOBP_POSITIVE_REGULATION_OF_RELEASE_OF_CYTOCHROME_C_FROM_MITOCHONDRIA	15	0.621061	14349724	0.0903491	0.686255	1	1505	tags=47%, list=16%, signal=56%
GOBP_PYRIMIDINE_CONTAINING_COMPOUND_CATABOLIC_PROCESS	GOBP_PYRIMIDINE_CONTAINING_COMPOUND_CATABOLIC_PROCESS	24	0.582725	14342029	0.0433925	0.683444	1	540	tags=25%, list=6%, signal=26%
GOBP_MITOCHONDRIAL_FUSION	GOBP_MITOCHONDRIAL_FUSION	26	0.497778	14319404	0.10962	0.688834	1	2636	tags=58%, list=28%, signal=80%
GOBP_REGULATION_OF_INTRINSIC_APOPTOTIC_SIGNALING_PATHWAY_BY_P53_CLASS_MEDIATOR	GOBP_REGULATION_OF_INTRINSIC_APOPTOTIC_SIGNALING_PATHWAY_BY_P53_CLASS_MEDIATOR	24	0.518355	14307306	0.0672098	0.688282	1	1020	tags=21%, list=11%, signal=23%
GOBP_NOTCH_SIGNALING_PATHWAY	GOBP_NOTCH_SIGNALING_PATHWAY	108	0.449188	14226259	0.0161616	0.722702	1	1468	tags=34%, list=16%, signal=40%
GOBP_PEPTIDYL_CYSTEINE_MODIFICATION	GOBP_PEPTIDYL_CYSTEINE_MODIFICATION	28	0.462746	14178056	0.0841683	0.740588	1	1295	tags=25%, list=14%, signal=29%
GOBP_NEGATIVE_REGULATION_OF_INTRINSIC_APOPTOTIC_SIGNALING_PATHWAY_IN_RESPONSE_TO_DNA_DAMAGE	GOBP_NEGATIVE_REGULATION_OF_INTRINSIC_APOPTOTIC_SIGNALING_PATHWAY_IN_RESPONSE_TO_DNA_DAMAGE	20	0.529395	14174273	0.0420168	0.735657	1	1020	tags=25%, list=11%, signal=28%
GOBP_NEURON_FATE_SPECIFICATION	GOBP_NEURON_FATE_SPECIFICATION	18	0.710839	14133054	0.039604	0.750361	1	1203	tags=61%, list=13%, signal=70%
GOBP_POSITIVE_REGULATION_OF_AMINE_TRANSPORT	GOBP_POSITIVE_REGULATION_OF_AMINE_TRANSPORT	17	0.667454	14131507	0.0431035	0.744394	1	1106	tags=47%, list=12%, signal=53%
GOBP_DENDRITE_EXTENSION	GOBP_DENDRITE_EXTENSION	22	0.609062	14129105	0.0910891	0.738994	1	1187	tags=41%, list=13%, signal=47%
GOBP_LUNG_ALVEOLUS_DEVELOPMENT	GOBP_LUNG_ALVEOLUS_DEVELOPMENT	27	0.577456	14114149	0.0549898	0.740324	1	1003	tags=26%, list=11%, signal=29%
GOBP_NEGATIVE_REGULATION_OF_DNA_REPLICATION	GOBP_NEGATIVE_REGULATION_OF_DNA_REPLICATION	23	0.468629	14089986	0.0718686	0.746103	1	1157	tags=22%, list=12%, signal=25%
GOBP_NEGATIVE_REGULATION_OF_SIGNAL_TRANSDUCTION_BY_P53_CLASS_MEDIATOR	GOBP_NEGATIVE_REGULATION_OF_SIGNAL_TRANSDUCTION_BY_P53_CLASS_MEDIATOR	23	0.489623	1408593	0.0657371	0.741845	1	1020	tags=22%, list=11%, signal=24%
GOBP_PHAGOLYSOSOME_ASSEMBLY	GOBP_PHAGOLYSOSOME_ASSEMBLY	15	0.553967	14078712	0.0814664	0.739042	1	1046	tags=27%, list=11%, signal=30%
GOBP_PHENOL_CONTAINING_COMPOUND_BIOSYNTHETIC_PROCESS	GOBP_PHENOL_CONTAINING_COMPOUND_BIOSYNTHETIC_PROCESS	23	0.527593	14075437	0.0764331	0.734262	1	320	tags=17%, list=3%, signal=18%
GOBP_ANOIKIS	GOBP_ANOIKIS	24	0.523194	14075209	0.0527383	0.728223	1	889	tags=21%, list=10%, signal=23%
GOBP_NEGATIVE_REGULATION_OF_OSSIFICATION	GOBP_NEGATIVE_REGULATION_OF_OSSIFICATION	17	0.617689	14071828	0.0581395	0.723818	1	426	tags=29%, list=5%, signal=31%
GOBP_POSITIVE_REGULATION_OF_MULTICELLULAR_ORGANISM_GROWTH	GOBP_POSITIVE_REGULATION_OF_MULTICELLULAR_ORGANISM_GROWTH	18	0.564727	14069253	0.0610998	0.719017	1	102	tags=17%, list=1%, signal=17%
GOBP_PHENOL_CONTAINING_COMPOUND_METABOLIC_PROCESS	GOBP_PHENOL_CONTAINING_COMPOUND_METABOLIC_PROCESS	44	0.483993	1406195	0.012931	0.716637	1	320	tags=16%, list=3%, signal=16%
GOBP_POSITIVE_REGULATION_OF_OXIDOREDUCTASE_ACTIVITY	GOBP_POSITIVE_REGULATION_OF_OXIDOREDUCTASE_ACTIVITY	37	0.439356	14052795	0.0117878	0.715489	1	1473	tags=32%, list=16%, signal=38%
GOBP_MITOCHONDRIAL_TRANSMEMBRANE_TRANSPORT	GOBP_MITOCHONDRIAL_TRANSMEMBRANE_TRANSPORT	73	0.439029	14046824	0.101293	0.712387	1	2994	tags=56%, list=32%, signal=82%
GOBP_MITOCHONDRIAL_FISSION	GOBP_MITOCHONDRIAL_FISSION	28	0.42991	14031345	0.075388	0.714694	1	2669	tags=50%, list=29%, signal=70%
GOBP_POSITIVE_REGULATION_OF_SODIUM_ION_TRANSPORT	GOBP_POSITIVE_REGULATION_OF_SODIUM_ION_TRANSPORT	26	0.526248	14016241	0.0757576	0.716485	1	1014	tags=23%, list=11%, signal=26%
GOBP_PEROXISOME_ORGANIZATION	GOBP_PEROXISOME_ORGANIZATION	27	0.477877	14015046	0.107221	0.711374	1	2769	tags=63%, list=30%, signal=90%
GOBP_CILIUM_OR_FLAGELLUM_DEPENDENT_CELL_MOTILITY	GOBP_CILIUM_OR_FLAGELLUM_DEPENDENT_CELL_MOTILITY	36	0.453819	13998612	0.100205	0.714011	1	2285	tags=36%, list=25%, signal=48%
GOBP_GLYCOLIPID_BIOSYNTHETIC_PROCESS	GOBP_GLYCOLIPID_BIOSYNTHETIC_PROCESS	33	0.494209	13970621	0.102296	0.72256	1	1796	tags=42%, list=19%, signal=52%
GOBP_REGULATION_OF_MEGAKARYOCYTE_DIFFERENTIATION	GOBP_REGULATION_OF_MEGAKARYOCYTE_DIFFERENTIATION	16	0.545118	13938932	0.0752475	0.732871	1	914	tags=19%, list=10%, signal=21%
GOBP_REGULATION_OF_INSULIN_SECRETION_INVOLVED_IN_CELLULAR_RESPONSE_TO_GLUCOSE_STIMULUS	GOBP_REGULATION_OF_INSULIN_SECRETION_INVOLVED_IN_CELLULAR_RESPONSE_TO_GLUCOSE_STIMULUS	26	0.548326	1393647	0.0776699	0.728539	1	1894	tags=42%, list=20%, signal=53%
GOBP_ORGANOPHOSPHATE_ESTER_TRANSPORT	GOBP_ORGANOPHOSPHATE_ESTER_TRANSPORT	88	0.404064	13932916	0.0518234	0.724768	1	1529	tags=28%, list=16%, signal=34%
GOBP_REGULATION_OF_OLIGODENDROCYTE_DIFFERENTIATION	GOBP_REGULATION_OF_OLIGODENDROCYTE_DIFFERENTIATION	23	0.555997	13917929	0.0530452	0.7265	1	857	tags=35%, list=9%, signal=38%
GOBP_ALCOHOL_CATABOLIC_PROCESS	GOBP_ALCOHOL_CATABOLIC_PROCESS	34	0.451114	13917747	0.062249	0.72118	1	1696	tags=35%, list=18%, signal=43%
GOBP_CELLULAR_CARBOHYDRATE_METABOLIC_PROCESS	GOBP_CELLULAR_CARBOHYDRATE_METABOLIC_PROCESS	171	0.341174	13906054	0.0117188	0.721647	1	1145	tags=20%, list=12%, signal=23%
GOBP_DIOL_METABOLIC_PROCESS	GOBP_DIOL_METABOLIC_PROCESS	19	0.569761	13881353	0.0909091	0.728307	1	2340	tags=58%, list=25%, signal=77%
GOBP_CELL_DIFFERENTIATION_IN_SPINAL_CORD	GOBP_CELL_DIFFERENTIATION_IN_SPINAL_CORD	20	0.609432	13873931	0.0779727	0.726668	1	950	tags=40%, list=10%, signal=44%
GOBP_NEGATIVE_REGULATION_OF_INTRACELLULAR_STEROID_HORMONE_RECEPTOR_SIGNALING_PATHWAY	GOBP_NEGATIVE_REGULATION_OF_INTRACELLULAR_STEROID_HORMONE_RECEPTOR_SIGNALING_PATHWAY	25	0.446649	13835255	0.100616	0.740146	1	950	tags=20%, list=10%, signal=22%
GOBP_REGULATION_OF_INTRINSIC_APOPTOTIC_SIGNALING_PATHWAY_IN_RESPONSE_TO_DNA_DAMAGE	GOBP_REGULATION_OF_INTRINSIC_APOPTOTIC_SIGNALING_PATHWAY_IN_RESPONSE_TO_DNA_DAMAGE	25	0.48415	13828348	0.0461216	0.738518	1	1200	tags=24%, list=13%, signal=27%
GOBP_INTRINSIC_APOPTOTIC_SIGNALING_PATHWAY_IN_RESPONSE_TO_ENDOPLASMIC_RETICULUM_STRESS	GOBP_INTRINSIC_APOPTOTIC_SIGNALING_PATHWAY_IN_RESPONSE_TO_ENDOPLASMIC_RETICULUM_STRESS	42	0.428562	13804723	0.0527426	0.74489	1	1894	tags=38%, list=20%, signal=48%
GOBP_REGULATION_OF_SECRETION	GOBP_REGULATION_OF_SECRETION	310	0.399555	1378745	0.0118812	0.748608	1	1072	tags=23%, list=12%, signal=25%
GOBP_VASODILATION	GOBP_VASODILATION	22	0.592432	13702083	0.0762887	0.786244	1	743	tags=32%, list=8%, signal=35%
GOBP_REGULATION_OF_INTRINSIC_APOPTOTIC_SIGNALING_PATHWAY	GOBP_REGULATION_OF_INTRINSIC_APOPTOTIC_SIGNALING_PATHWAY	113	0.325925	13681656	0.0248963	0.79153	1	1887	tags=26%, list=20%, signal=32%
GOBP_B_CELL_APOPTOTIC_PROCESS	GOBP_B_CELL_APOPTOTIC_PROCESS	19	0.518949	13680968	0.0974576	0.786367	1	1260	tags=32%, list=14%, signal=36%
GOBP_CELLULAR_CARBOHYDRATE_CATABOLIC_PROCESS	GOBP_CELLULAR_CARBOHYDRATE_CATABOLIC_PROCESS	31	0.399659	13659167	0.0925553	0.791951	1	1807	tags=32%, list=19%, signal=40%
GOBP_SPHINGOMYELIN_METABOLIC_PROCESS	GOBP_SPHINGOMYELIN_METABOLIC_PROCESS	15	0.573335	13628588	0.132353	0.802343	1	2444	tags=53%, list=26%, signal=72%
GOBP_CELLULAR_GLUCOSE_HOMEOSTASIS	GOBP_CELLULAR_GLUCOSE_HOMEOSTASIS	90	0.417766	13613911	0.0614754	0.804164	1	1894	tags=33%, list=20%, signal=41%
GOBP_EXPORT_ACROSS_PLASMA_MEMBRANE	GOBP_EXPORT_ACROSS_PLASMA_MEMBRANE	28	0.509969	13605148	0.0991379	0.803382	1	1990	tags=36%, list=21%, signal=45%
GOBP_TYPE_B_PANCREATIC_CELL_PROLIFERATION	GOBP_TYPE_B_PANCREATIC_CELL_PROLIFERATION	17	0.691161	13602977	0.0940695	0.79909	1	1877	tags=53%, list=20%, signal=66%
GOBP_POSITIVE_REGULATION_OF_NERVOUS_SYSTEM_PROCESS	GOBP_POSITIVE_REGULATION_OF_NERVOUS_SYSTEM_PROCESS	15	0.610653	13597021	0.0989691	0.796796	1	1021	tags=47%, list=11%, signal=52%
GOBP_CELLULAR_BIOGENIC_AMINE_METABOLIC_PROCESS	GOBP_CELLULAR_BIOGENIC_AMINE_METABOLIC_PROCESS	39	0.452497	13573661	0.0231092	0.803583	1	320	tags=15%, list=3%, signal=16%
GOBP_NEUROTRANSMITTER_TRANSPORT	GOBP_NEUROTRANSMITTER_TRANSPORT	114	0.444034	13567433	0.0497018	0.80181	1	1169	tags=29%, list=13%, signal=33%
GOBP_SECONDARY_METABOLIC_PROCESS	GOBP_SECONDARY_METABOLIC_PROCESS	32	0.559743	13559959	0.0700637	0.800418	1	427	tags=22%, list=5%, signal=23%
GOBP_REGULATION_OF_T_CELL_MIGRATION	GOBP_REGULATION_OF_T_CELL_MIGRATION	29	0.509163	13556749	0.0695652	0.796873	1	738	tags=28%, list=8%, signal=30%
GOBP_CELL_REDOX_HOMEOSTASIS	GOBP_CELL_REDOX_HOMEOSTASIS	33	0.48028	13554343	0.123457	0.792949	1	2708	tags=58%, list=29%, signal=81%
GOBP_REGULATION_OF_MORPHOGENESIS_OF_A_BRANCHING_STRUCTURE	GOBP_REGULATION_OF_MORPHOGENESIS_OF_A_BRANCHING_STRUCTURE	18	0.564853	13553877	0.0720165	0.788084	1	353	tags=22%, list=4%, signal=23%
GOBP_CELLULAR_RESPONSE_TO_CARBOHYDRATE_STIMULUS	GOBP_CELLULAR_RESPONSE_TO_CARBOHYDRATE_STIMULUS	87	0.436133	13549509	0.0687623	0.785187	1	1917	tags=37%, list=21%, signal=46%
GOBP_VESICLE_MEDIATED_TRANSPORT_IN_SYNAPSE	GOBP_VESICLE_MEDIATED_TRANSPORT_IN_SYNAPSE	138	0.424723	1354331	0.102362	0.783257	1	1057	tags=24%, list=11%, signal=27%
GOBP_HOMEOSTASIS_OF_NUMBER_OF_CELLS_WITHIN_A_TISSUE	GOBP_HOMEOSTASIS_OF_NUMBER_OF_CELLS_WITHIN_A_TISSUE	17	0.518992	13536674	0.082495	0.781868	1	1598	tags=41%, list=17%, signal=50%
GOBP_VESICLE_TARGETING_ROUGH_ER_TO_CIS_GOLGI	GOBP_VESICLE_TARGETING_ROUGH_ER_TO_CIS_GOLGI	22	0.402431	13536004	0.169922	0.777201	1	3394	tags=45%, list=37%, signal=72%
GOBP_SYNAPTIC_VESICLE_EXOCYTOSIS	GOBP_SYNAPTIC_VESICLE_EXOCYTOSIS	69	0.471607	13521385	0.117878	0.779525	1	1057	tags=29%, list=11%, signal=32%
GOBP_MITOCHONDRIAL_TRANSPORT	GOBP_MITOCHONDRIAL_TRANSPORT	142	0.326056	13506399	0.10181	0.782498	1	1860	tags=27%, list=20%, signal=34%
GOBP_NEURON_APOPTOTIC_PROCESS	GOBP_NEURON_APOPTOTIC_PROCESS	153	0.375196	13505982	0.0226337	0.777846	1	1378	tags=24%, list=15%, signal=28%
GOBP_RESPIRATORY_CHAIN_COMPLEX_IV_ASSEMBLY	GOBP_RESPIRATORY_CHAIN_COMPLEX_IV_ASSEMBLY	26	0.543418	1350002	0.1875	0.776137	1	2364	tags=58%, list=26%, signal=77%
GOBP_MITOCHONDRION_ORGANIZATION	GOBP_MITOCHONDRION_ORGANIZATION	423	0.319934	13483477	0.0934183	0.779499	1	2533	tags=36%, list=27%, signal=48%
GOBP_NEURAL_NUCLEUS_DEVELOPMENT	GOBP_NEURAL_NUCLEUS_DEVELOPMENT	44	0.45009	1346798	0.0688976	0.782146	1	1839	tags=30%, list=20%, signal=37%
GOBP_VESICLE_DOCKING	GOBP_VESICLE_DOCKING	55	0.447389	1345736	0.111111	0.782625	1	1324	tags=24%, list=14%, signal=27%
GOBP_POSITIVE_REGULATION_OF_EXCITATORY_POSTSYNAPTIC_POTENTIAL	GOBP_POSITIVE_REGULATION_OF_EXCITATORY_POSTSYNAPTIC_POTENTIAL	15	0.587115	13425701	0.1611	0.793656	1	1355	tags=33%, list=15%, signal=39%
GOBP_REGULATION_OF_HORMONE_LEVELS	GOBP_REGULATION_OF_HORMONE_LEVELS	234	0.405728	1342025	0.0234043	0.791718	1	1072	tags=21%, list=12%, signal=24%
GOBP_SARCOMERE_ORGANIZATION	GOBP_SARCOMERE_ORGANIZATION	24	0.512887	1339643	0.123203	0.798676	1	343	tags=17%, list=4%, signal=17%
GOBP_REGULATION_OF_CELLULAR_RESPONSE_TO_INSULIN_STIMULUS	GOBP_REGULATION_OF_CELLULAR_RESPONSE_TO_INSULIN_STIMULUS	52	0.403156	13392591	0.0781563	0.795929	1	889	tags=15%, list=10%, signal=17%
GOBP_CARBOHYDRATE_HOMEOSTASIS	GOBP_CARBOHYDRATE_HOMEOSTASIS	137	0.390697	13390603	0.0551181	0.792386	1	1727	tags=28%, list=19%, signal=34%
GOBP_EXOCYTIC_PROCESS	GOBP_EXOCYTIC_PROCESS	66	0.429319	13385783	0.122984	0.790072	1	2478	tags=41%, list=27%, signal=55%
GOBP_SKIN_EPIDERMIS_DEVELOPMENT	GOBP_SKIN_EPIDERMIS_DEVELOPMENT	50	0.478994	13369375	0.0522244	0.793329	1	626	tags=18%, list=7%, signal=19%
GOBP_MONOSACCHARIDE_METABOLIC_PROCESS	GOBP_MONOSACCHARIDE_METABOLIC_PROCESS	167	0.361834	1336755	0.0421456	0.789638	1	981	tags=17%, list=11%, signal=18%
GOBP_PROTEIN_CATABOLIC_PROCESS_IN_THE_VACUOLE	GOBP_PROTEIN_CATABOLIC_PROCESS_IN_THE_VACUOLE	17	0.548453	13347623	0.137634	0.794784	1	918	tags=24%, list=10%, signal=26%
GOBP_GOLGI_ORGANIZATION	GOBP_GOLGI_ORGANIZATION	123	0.315231	13333417	0.109756	0.797289	1	3344	tags=50%, list=36%, signal=77%
GOBP_MITOCHONDRIAL_RNA_METABOLIC_PROCESS	GOBP_MITOCHONDRIAL_RNA_METABOLIC_PROCESS	44	0.459936	1332357	0.191446	0.797781	1	2003	tags=34%, list=22%, signal=43%
GOBP_PROTEIN_LOCALIZATION_TO_POSTSYNAPSE	GOBP_PROTEIN_LOCALIZATION_TO_POSTSYNAPSE	20	0.464508	13300538	0.136555	0.804641	1	2743	tags=55%, list=30%, signal=78%
GOBP_RENAL_SYSTEM_PROCESS	GOBP_RENAL_SYSTEM_PROCESS	51	0.44899	13297946	0.0462428	0.801508	1	921	tags=20%, list=10%, signal=22%
GOBP_REGULATION_OF_ANOIKIS	GOBP_REGULATION_OF_ANOIKIS	17	0.581497	13286575	0.1125	0.802594	1	889	tags=29%, list=10%, signal=32%
GOBP_NEURON_FATE_COMMITMENT	GOBP_NEURON_FATE_COMMITMENT	38	0.544705	13261158	0.0536398	0.810374	1	1203	tags=45%, list=13%, signal=51%
GOBP_REGULATION_OF_MITOCHONDRIAL_FISSION	GOBP_REGULATION_OF_MITOCHONDRIAL_FISSION	21	0.407579	13221006	0.126362	0.825862	1	2914	tags=52%, list=31%, signal=76%
GOBP_PROTEOGLYCAN_METABOLIC_PROCESS	GOBP_PROTEOGLYCAN_METABOLIC_PROCESS	46	0.488617	13199617	0.0764331	0.832399	1	1752	tags=39%, list=19%, signal=48%
GOBP_RELEASE_OF_CYTOCHROME_C_FROM_MITOCHONDRIA	GOBP_RELEASE_OF_CYTOCHROME_C_FROM_MITOCHONDRIA	38	0.471799	13166922	0.10766	0.844321	1	2835	tags=58%, list=31%, signal=83%
GOBP_FEAR_RESPONSE	GOBP_FEAR_RESPONSE	20	0.556229	13163875	0.10395	0.841324	1	684	tags=35%, list=7%, signal=38%
GOBP_ER_NUCLEUS_SIGNALING_PATHWAY	GOBP_ER_NUCLEUS_SIGNALING_PATHWAY	31	0.401188	13162763	0.133787	0.837446	1	2458	tags=45%, list=27%, signal=61%
GOBP_SYNAPTIC_VESICLE_RECYCLING	GOBP_SYNAPTIC_VESICLE_RECYCLING	61	0.448477	13135362	0.142857	0.8464	1	1057	tags=25%, list=11%, signal=28%
GOBP_SYNAPTIC_VESICLE_PRIMING	GOBP_SYNAPTIC_VESICLE_PRIMING	15	0.57624	13130001	0.174089	0.844772	1	1057	tags=40%, list=11%, signal=45%
GOBP_UNSATURATED_FATTY_ACID_METABOLIC_PROCESS	GOBP_UNSATURATED_FATTY_ACID_METABOLIC_PROCESS	67	0.510613	1312877	0.0850112	0.840963	1	1916	tags=46%, list=21%, signal=58%
GOBP_MODULATION_OF_EXCITATORY_POSTSYNAPTIC_POTENTIAL	GOBP_MODULATION_OF_EXCITATORY_POSTSYNAPTIC_POTENTIAL	23	0.502456	13102254	0.148515	0.849575	1	1355	tags=30%, list=15%, signal=36%
GOBP_RESPONSE_TO_CALCIUM_ION	GOBP_RESPONSE_TO_CALCIUM_ION	81	0.419243	13092113	0.0927419	0.850381	1	1904	tags=37%, list=21%, signal=46%
GOBP_POSITIVE_REGULATION_OF_TRANSPORTER_ACTIVITY	GOBP_POSITIVE_REGULATION_OF_TRANSPORTER_ACTIVITY	59	0.413247	13070681	0.0719844	0.856871	1	1014	tags=22%, list=11%, signal=25%
GOBP_CELL_FATE_SPECIFICATION	GOBP_CELL_FATE_SPECIFICATION	54	0.468604	13068516	0.0702811	0.853543	1	1203	tags=31%, list=13%, signal=36%
GOBP_NEGATIVE_REGULATION_OF_NEURON_APOPTOTIC_PROCESS	GOBP_NEGATIVE_REGULATION_OF_NEURON_APOPTOTIC_PROCESS	90	0.380863	13022918	0.0341365	0.872168	1	1263	tags=26%, list=14%, signal=29%
GOBP_NEUROTRANSMITTER_SECRETION	GOBP_NEUROTRANSMITTER_SECRETION	89	0.434329	13010093	0.10978	0.874096	1	1546	tags=34%, list=17%, signal=40%
GOBP_SINGLE_FERTILIZATION	GOBP_SINGLE_FERTILIZATION	59	0.401336	12990236	0.0993789	0.879943	1	1208	tags=22%, list=13%, signal=25%
GOBP_DNA_DAMAGE_RESPONSE_SIGNAL_TRANSDUCTION_RESULTING_IN_TRANSCRIPTION	GOBP_DNA_DAMAGE_RESPONSE_SIGNAL_TRANSDUCTION_RESULTING_IN_TRANSCRIPTION	15	0.552734	12986643	0.153191	0.877328	1	1509	tags=40%, list=16%, signal=48%
GOBP_FATTY_ACID_CATABOLIC_PROCESS	GOBP_FATTY_ACID_CATABOLIC_PROCESS	78	0.413143	12983823	0.156652	0.874439	1	2378	tags=40%, list=26%, signal=53%
GOBP_ENDOCRINE_HORMONE_SECRETION	GOBP_ENDOCRINE_HORMONE_SECRETION	15	0.620866	12983118	0.116564	0.870459	1	88	tags=20%, list=1%, signal=20%
GOBP_EXPORT_FROM_CELL	GOBP_EXPORT_FROM_CELL	461	0.352805	12950385	0.0343434	0.88262	1	1072	tags=19%, list=12%, signal=21%
GOBP_CILIUM_MOVEMENT	GOBP_CILIUM_MOVEMENT	42	0.411753	12945939	0.170385	0.88043	1	2301	tags=33%, list=25%, signal=44%
GOBP_RESPIRATORY_GASEOUS_EXCHANGE_BY_RESPIRATORY_SYSTEM	GOBP_RESPIRATORY_GASEOUS_EXCHANGE_BY_RESPIRATORY_SYSTEM	35	0.48848	12928914	0.0935551	0.884804	1	1542	tags=40%, list=17%, signal=48%
GOBP_GLUCOSE_CATABOLIC_PROCESS	GOBP_GLUCOSE_CATABOLIC_PROCESS	21	0.446655	12922082	0.164356	0.884034	1	915	tags=14%, list=10%, signal=16%
GOBP_PHOSPHATIDYLINOSITOL_DEPHOSPHORYLATION	GOBP_PHOSPHATIDYLINOSITOL_DEPHOSPHORYLATION	23	0.449379	12921677	0.14257	0.879979	1	1312	tags=22%, list=14%, signal=25%
GOBP_PHOSPHATE_ION_TRANSPORT	GOBP_PHOSPHATE_ION_TRANSPORT	15	0.467792	12916214	0.114583	0.878427	1	1423	tags=40%, list=15%, signal=47%
GOBP_MONOCARBOXYLIC_ACID_CATABOLIC_PROCESS	GOBP_MONOCARBOXYLIC_ACID_CATABOLIC_PROCESS	93	0.422903	1291393	0.12743	0.875304	1	1823	tags=31%, list=20%, signal=38%
GOBP_CELLULAR_AMINO_ACID_CATABOLIC_PROCESS	GOBP_CELLULAR_AMINO_ACID_CATABOLIC_PROCESS	74	0.437994	12908303	0.141328	0.873926	1	1512	tags=31%, list=16%, signal=37%
GOBP_REGULATION_OF_NEUROTRANSMITTER_LEVELS	GOBP_REGULATION_OF_NEUROTRANSMITTER_LEVELS	120	0.409799	12903483	0.0741483	0.872084	1	1169	tags=27%, list=13%, signal=30%
GOBP_POST_EMBRYONIC_DEVELOPMENT	GOBP_POST_EMBRYONIC_DEVELOPMENT	54	0.396917	12894623	0.108511	0.872222	1	2341	tags=43%, list=25%, signal=57%
GOBP_ORGANIC_HYDROXY_COMPOUND_BIOSYNTHETIC_PROCESS	GOBP_ORGANIC_HYDROXY_COMPOUND_BIOSYNTHETIC_PROCESS	127	0.34417	12893988	0.0714286	0.868373	1	1011	tags=18%, list=11%, signal=20%
GOBP_HORMONE_MEDIATED_SIGNALING_PATHWAY	GOBP_HORMONE_MEDIATED_SIGNALING_PATHWAY	98	0.264774	12891484	0.0811966	0.865615	1	950	tags=10%, list=10%, signal=11%
GOBP_DOPAMINERGIC_NEURON_DIFFERENTIATION	GOBP_DOPAMINERGIC_NEURON_DIFFERENTIATION	15	0.572506	12886117	0.153374	0.864334	1	1773	tags=40%, list=19%, signal=49%
GOBP_INNER_MITOCHONDRIAL_MEMBRANE_ORGANIZATION	GOBP_INNER_MITOCHONDRIAL_MEMBRANE_ORGANIZATION	34	0.481187	12864155	0.244726	0.871116	1	3481	tags=68%, list=38%, signal=108%
GOBP_CARBOHYDRATE_DERIVATIVE_TRANSPORT	GOBP_CARBOHYDRATE_DERIVATIVE_TRANSPORT	45	0.403149	12859992	0.148305	0.869063	1	1420	tags=24%, list=15%, signal=29%
GOBP_VENTRAL_SPINAL_CORD_DEVELOPMENT	GOBP_VENTRAL_SPINAL_CORD_DEVELOPMENT	22	0.515741	12852669	0.103846	0.868813	1	950	tags=32%, list=10%, signal=35%
GOBP_ORGANIC_CATION_TRANSPORT	GOBP_ORGANIC_CATION_TRANSPORT	21	0.503762	12843602	0.131915	0.869405	1	1057	tags=33%, list=11%, signal=38%
GOBP_ENDOPLASMIC_RETICULUM_CALCIUM_ION_HOMEOSTASIS	GOBP_ENDOPLASMIC_RETICULUM_CALCIUM_ION_HOMEOSTASIS	21	0.477838	12842821	0.156317	0.865729	1	2319	tags=48%, list=25%, signal=63%
GOBP_SMALL_MOLECULE_CATABOLIC_PROCESS	GOBP_SMALL_MOLECULE_CATABOLIC_PROCESS	263	0.350859	12841502	0.0952381	0.862463	1	1518	tags=23%, list=16%, signal=27%
GOBP_BROWN_FAT_CELL_DIFFERENTIATION	GOBP_BROWN_FAT_CELL_DIFFERENTIATION	21	0.530634	12840072	0.116667	0.859299	1	462	tags=24%, list=5%, signal=25%
GOBP_POSITIVE_REGULATION_OF_NEURON_DIFFERENTIATION	GOBP_POSITIVE_REGULATION_OF_NEURON_DIFFERENTIATION	42	0.476026	12835562	0.120833	0.857554	1	890	tags=21%, list=10%, signal=24%
GOBP_MICROTUBULE_BUNDLE_FORMATION	GOBP_MICROTUBULE_BUNDLE_FORMATION	38	0.429013	1283485	0.144309	0.854031	1	2627	tags=37%, list=28%, signal=51%
GOBP_POLYOL_METABOLIC_PROCESS	GOBP_POLYOL_METABOLIC_PROCESS	65	0.363976	12826371	0.0800821	0.854114	1	1145	tags=25%, list=12%, signal=28%
GOBP_MEMBRANE_DOCKING	GOBP_MEMBRANE_DOCKING	78	0.387474	12825252	0.136187	0.850792	1	310	tags=10%, list=3%, signal=11%
GOBP_L_ALPHA_AMINO_ACID_TRANSMEMBRANE_TRANSPORT	GOBP_L_ALPHA_AMINO_ACID_TRANSMEMBRANE_TRANSPORT	42	0.485324	12824641	0.13125	0.847359	1	735	tags=24%, list=8%, signal=26%
GOBP_PITUITARY_GLAND_DEVELOPMENT	GOBP_PITUITARY_GLAND_DEVELOPMENT	21	0.599396	12819822	0.115942	0.845886	1	577	tags=33%, list=6%, signal=35%
GOBP_NEUTRAL_AMINO_ACID_TRANSPORT	GOBP_NEUTRAL_AMINO_ACID_TRANSPORT	29	0.515347	12815435	0.136364	0.844243	1	735	tags=28%, list=8%, signal=30%
GOBP_NUCLEOLUS_ORGANIZATION	GOBP_NUCLEOLUS_ORGANIZATION	17	0.404404	12803969	0.180952	0.845956	1	3629	tags=59%, list=39%, signal=96%
GOBP_GRANULOCYTE_DIFFERENTIATION	GOBP_GRANULOCYTE_DIFFERENTIATION	17	0.470998	12790295	0.207709	0.848521	1	1975	tags=35%, list=21%, signal=45%
GOBP_REGULATION_OF_HAIR_CYCLE	GOBP_REGULATION_OF_HAIR_CYCLE	17	0.524039	12790289	0.150515	0.844832	1	320	tags=18%, list=3%, signal=18%
GOBP_RESPONSE_TO_GROWTH_HORMONE	GOBP_RESPONSE_TO_GROWTH_HORMONE	24	0.511204	1277736	0.135189	0.847428	1	949	tags=25%, list=10%, signal=28%
GOBP_FERTILIZATION	GOBP_FERTILIZATION	82	0.36556	12771813	0.0508475	0.846286	1	1260	tags=22%, list=14%, signal=25%
GOBP_CELLULAR_RESPONSE_TO_KETONE	GOBP_CELLULAR_RESPONSE_TO_KETONE	59	0.426133	12770517	0.147609	0.843311	1	1473	tags=27%, list=16%, signal=32%
GOBP_ORGAN_GROWTH	GOBP_ORGAN_GROWTH	84	0.388947	12763097	0.0816777	0.8433	1	1216	tags=24%, list=13%, signal=27%
GOBP_ORGANIC_HYDROXY_COMPOUND_CATABOLIC_PROCESS	GOBP_ORGANIC_HYDROXY_COMPOUND_CATABOLIC_PROCESS	45	0.413987	12760092	0.120482	0.841301	1	1696	tags=31%, list=18%, signal=38%
GOBP_MEMBRANE_LIPID_BIOSYNTHETIC_PROCESS	GOBP_MEMBRANE_LIPID_BIOSYNTHETIC_PROCESS	80	0.394133	1275827	0.136752	0.838646	1	2598	tags=49%, list=28%, signal=67%
GOBP_REGULATION_OF_ESTABLISHMENT_OF_PROTEIN_LOCALIZATION	GOBP_REGULATION_OF_ESTABLISHMENT_OF_PROTEIN_LOCALIZATION	331	0.289261	12751012	0.0384615	0.838657	1	1057	tags=15%, list=11%, signal=16%
GOBP_REGULATION_OF_SYSTEMIC_ARTERIAL_BLOOD_PRESSURE_MEDIATED_BY_A_CHEMICAL_SIGNAL	GOBP_REGULATION_OF_SYSTEMIC_ARTERIAL_BLOOD_PRESSURE_MEDIATED_BY_A_CHEMICAL_SIGNAL	15	0.582923	12713814	0.158763	0.852507	1	1409	tags=40%, list=15%, signal=47%
GOBP_PURINE_CONTAINING_COMPOUND_BIOSYNTHETIC_PROCESS	GOBP_PURINE_CONTAINING_COMPOUND_BIOSYNTHETIC_PROCESS	177	0.27052	12712389	0.117137	0.849712	1	2479	tags=41%, list=27%, signal=54%
GOBP_SECRETION	GOBP_SECRETION	490	0.343422	12698181	0.0502008	0.852724	1	1072	tags=19%, list=12%, signal=20%
GOBP_AXONEME_ASSEMBLY	GOBP_AXONEME_ASSEMBLY	17	0.485224	12673345	0.145228	0.860857	1	2508	tags=47%, list=27%, signal=64%
GOBP_REACTIVE_OXYGEN_SPECIES_METABOLIC_PROCESS	GOBP_REACTIVE_OXYGEN_SPECIES_METABOLIC_PROCESS	124	0.362956	12662215	0.0536779	0.862546	1	1719	tags=30%, list=19%, signal=36%
GOBP_REGULATION_OF_CELLULAR_EXTRAVASATION	GOBP_REGULATION_OF_CELLULAR_EXTRAVASATION	16	0.554987	12653162	0.103239	0.863384	1	738	tags=31%, list=8%, signal=34%
GOBP_MITOCHONDRIAL_CYTOCHROME_C_OXIDASE_ASSEMBLY	GOBP_MITOCHONDRIAL_CYTOCHROME_C_OXIDASE_ASSEMBLY	22	0.520751	12651216	0.24375	0.860694	1	2364	tags=55%, list=26%, signal=73%
GOBP_REGULATION_OF_ENDOPLASMIC_RETICULUM_STRESS_INDUCED_INTRINSIC_APOPTOTIC_SIGNALING_PATHWAY	GOBP_REGULATION_OF_ENDOPLASMIC_RETICULUM_STRESS_INDUCED_INTRINSIC_APOPTOTIC_SIGNALING_PATHWAY	20	0.426439	12649559	0.138614	0.85795	1	2513	tags=50%, list=27%, signal=68%
GOBP_LUNG_CELL_DIFFERENTIATION	GOBP_LUNG_CELL_DIFFERENTIATION	21	0.524493	12634673	0.143969	0.861549	1	1003	tags=24%, list=11%, signal=27%
GOBP_POSITIVE_REGULATION_OF_NEURON_APOPTOTIC_PROCESS	GOBP_POSITIVE_REGULATION_OF_NEURON_APOPTOTIC_PROCESS	34	0.440311	12627109	0.10883	0.861348	1	1260	tags=26%, list=14%, signal=31%
GOBP_REGULATION_OF_TELOMERE_CAPPING	GOBP_REGULATION_OF_TELOMERE_CAPPING	20	0.384761	1262375	0.205645	0.859524	1	1837	tags=25%, list=20%, signal=31%
GOBP_RELAXATION_OF_MUSCLE	GOBP_RELAXATION_OF_MUSCLE	20	0.513979	12623346	0.144654	0.856235	1	901	tags=30%, list=10%, signal=33%
GOBP_CYTOCHROME_COMPLEX_ASSEMBLY	GOBP_CYTOCHROME_COMPLEX_ASSEMBLY	34	0.476489	12617699	0.237996	0.855381	1	2364	tags=47%, list=26%, signal=63%
GOBP_INTRINSIC_APOPTOTIC_SIGNALING_PATHWAY_BY_P53_CLASS_MEDIATOR	GOBP_INTRINSIC_APOPTOTIC_SIGNALING_PATHWAY_BY_P53_CLASS_MEDIATOR	55	0.375041	12615292	0.10352	0.853183	1	1779	tags=27%, list=19%, signal=34%
GOBP_ACTIVATION_OF_CYSTEINE_TYPE_ENDOPEPTIDASE_ACTIVITY	GOBP_ACTIVATION_OF_CYSTEINE_TYPE_ENDOPEPTIDASE_ACTIVITY	15	0.541392	12613767	0.182711	0.850522	1	1505	tags=40%, list=16%, signal=48%
GOBP_INTRA_GOLGI_VESICLE_MEDIATED_TRANSPORT	GOBP_INTRA_GOLGI_VESICLE_MEDIATED_TRANSPORT	31	0.356443	12606844	0.220703	0.85037	1	2553	tags=45%, list=28%, signal=62%
GOBP_REGULATION_OF_VESICLE_SIZE	GOBP_REGULATION_OF_VESICLE_SIZE	16	0.541598	12606621	0.218684	0.847138	1	1920	tags=44%, list=21%, signal=55%
GOBP_REGULATION_OF_CELLULAR_AMINE_METABOLIC_PROCESS	GOBP_REGULATION_OF_CELLULAR_AMINE_METABOLIC_PROCESS	15	0.507986	12593396	0.139344	0.849836	1	892	tags=20%, list=10%, signal=22%
GOBP_ANTIGEN_PROCESSING_AND_PRESENTATION_OF_PEPTIDE_OR_POLYSACCHARIDE_ANTIGEN_VIA_MHC_CLASS_II	GOBP_ANTIGEN_PROCESSING_AND_PRESENTATION_OF_PEPTIDE_OR_POLYSACCHARIDE_ANTIGEN_VIA_MHC_CLASS_II	15	0.581631	12588292	0.169231	0.84889	1	1505	tags=40%, list=16%, signal=48%
GOBP_NEUROMUSCULAR_PROCESS	GOBP_NEUROMUSCULAR_PROCESS	80	0.37302	12586018	0.088843	0.846656	1	1414	tags=24%, list=15%, signal=28%
GOBP_TRNA_THREONYLCARBAMOYLADENOSINE_METABOLIC_PROCESS	GOBP_TRNA_THREONYLCARBAMOYLADENOSINE_METABOLIC_PROCESS	18	0.612648	12584592	0.220085	0.844063	1	1761	tags=56%, list=19%, signal=68%
GOBP_ENDOCRINE_PROCESS	GOBP_ENDOCRINE_PROCESS	27	0.536679	12582794	0.148225	0.841601	1	1795	tags=41%, list=19%, signal=50%
GOBP_REGULATION_OF_MORPHOGENESIS_OF_AN_EPITHELIUM	GOBP_REGULATION_OF_MORPHOGENESIS_OF_AN_EPITHELIUM	21	0.509456	12569969	0.128421	0.844106	1	353	tags=19%, list=4%, signal=20%
GOBP_PROTEIN_LOCALIZATION_TO_GOLGI_APPARATUS	GOBP_PROTEIN_LOCALIZATION_TO_GOLGI_APPARATUS	25	0.384086	12567508	0.171488	0.842089	1	1875	tags=36%, list=20%, signal=45%
GOBP_REGULATION_OF_AMINO_ACID_TRANSPORT	GOBP_REGULATION_OF_AMINO_ACID_TRANSPORT	20	0.550362	125613	0.184035	0.841733	1	1106	tags=40%, list=12%, signal=45%
GOBP_GLUTAMINE_FAMILY_AMINO_ACID_CATABOLIC_PROCESS	GOBP_GLUTAMINE_FAMILY_AMINO_ACID_CATABOLIC_PROCESS	17	0.484631	12546865	0.158416	0.844783	1	1409	tags=35%, list=15%, signal=42%
GOBP_RESPONSE_TO_HEPATOCYTE_GROWTH_FACTOR	GOBP_RESPONSE_TO_HEPATOCYTE_GROWTH_FACTOR	15	0.544616	12546147	0.205128	0.84194	1	440	tags=13%, list=5%, signal=14%
GOBP_CEREBELLAR_CORTEX_DEVELOPMENT	GOBP_CEREBELLAR_CORTEX_DEVELOPMENT	32	0.421937	12539506	0.197581	0.841789	1	1527	tags=22%, list=16%, signal=26%
GOBP_NEURAL_TUBE_FORMATION	GOBP_NEURAL_TUBE_FORMATION	70	0.35055	1251956	0.111597	0.847532	1	447	tags=13%, list=5%, signal=13%
GOBP_CEREBELLAR_CORTEX_FORMATION	GOBP_CEREBELLAR_CORTEX_FORMATION	16	0.530384	12507753	0.212425	0.849632	1	586	tags=19%, list=6%, signal=20%
GOBP_REGULATION_OF_SODIUM_ION_TRANSMEMBRANE_TRANSPORT	GOBP_REGULATION_OF_SODIUM_ION_TRANSMEMBRANE_TRANSPORT	38	0.416319	1250424	0.139676	0.848021	1	1014	tags=21%, list=11%, signal=24%
GOBP_HINDBRAIN_MORPHOGENESIS	GOBP_HINDBRAIN_MORPHOGENESIS	25	0.476241	12491995	0.229376	0.850448	1	1310	tags=24%, list=14%, signal=28%
GOBP_AMINO_ACID_IMPORT_ACROSS_PLASMA_MEMBRANE	GOBP_AMINO_ACID_IMPORT_ACROSS_PLASMA_MEMBRANE	29	0.509998	12490269	0.175105	0.848161	1	735	tags=28%, list=8%, signal=30%
GOBP_NEGATIVE_REGULATION_OF_PEPTIDE_SECRETION	GOBP_NEGATIVE_REGULATION_OF_PEPTIDE_SECRETION	17	0.554711	1248662	0.197531	0.846525	1	596	tags=18%, list=6%, signal=19%
GOBP_REGULATION_OF_ENDOPLASMIC_RETICULUM_UNFOLDED_PROTEIN_RESPONSE	GOBP_REGULATION_OF_ENDOPLASMIC_RETICULUM_UNFOLDED_PROTEIN_RESPONSE	20	0.428677	12485694	0.196868	0.843919	1	3105	tags=60%, list=33%, signal=90%
GOBP_PROSTANOID_METABOLIC_PROCESS	GOBP_PROSTANOID_METABOLIC_PROCESS	35	0.553297	12480354	0.155462	0.843302	1	931	tags=34%, list=10%, signal=38%
GOBP_NEGATIVE_REGULATION_OF_PROTEIN_SECRETION	GOBP_NEGATIVE_REGULATION_OF_PROTEIN_SECRETION	31	0.461062	12476277	0.142857	0.842136	1	976	tags=23%, list=11%, signal=25%
GOBP_REGULATION_OF_PROTEIN_EXIT_FROM_ENDOPLASMIC_RETICULUM	GOBP_REGULATION_OF_PROTEIN_EXIT_FROM_ENDOPLASMIC_RETICULUM	19	0.470104	12457925	0.207709	0.847719	1	2229	tags=37%, list=24%, signal=48%
GOBP_INTRINSIC_APOPTOTIC_SIGNALING_PATHWAY_IN_RESPONSE_TO_DNA_DAMAGE_BY_P53_CLASS_MEDIATOR	GOBP_INTRINSIC_APOPTOTIC_SIGNALING_PATHWAY_IN_RESPONSE_TO_DNA_DAMAGE_BY_P53_CLASS_MEDIATOR	30	0.419615	12442833	0.150943	0.851507	1	1020	tags=20%, list=11%, signal=22%
GOBP_SPERM_MOTILITY	GOBP_SPERM_MOTILITY	29	0.42672	12441413	0.202454	0.849108	1	2953	tags=48%, list=32%, signal=71%
GOBP_GLYCOSYL_COMPOUND_CATABOLIC_PROCESS	GOBP_GLYCOSYL_COMPOUND_CATABOLIC_PROCESS	23	0.473695	12427301	0.163708	0.852622	1	981	tags=26%, list=11%, signal=29%
GOBP_CELL_MATURATION	GOBP_CELL_MATURATION	79	0.378955	12421201	0.0943775	0.852373	1	1109	tags=19%, list=12%, signal=21%
GOBP_MONOSACCHARIDE_BIOSYNTHETIC_PROCESS	GOBP_MONOSACCHARIDE_BIOSYNTHETIC_PROCESS	57	0.339276	1241646	0.135354	0.851622	1	969	tags=16%, list=10%, signal=18%
GOBP_STRIATED_MUSCLE_CELL_APOPTOTIC_PROCESS	GOBP_STRIATED_MUSCLE_CELL_APOPTOTIC_PROCESS	26	0.470825	12416046	0.182711	0.848752	1	1727	tags=31%, list=19%, signal=38%
GOBP_ORGANOPHOSPHATE_BIOSYNTHETIC_PROCESS	GOBP_ORGANOPHOSPHATE_BIOSYNTHETIC_PROCESS	415	0.250832	12414929	0.012605	0.846168	1	2479	tags=36%, list=27%, signal=47%
GOBP_TRANSCYTOSIS	GOBP_TRANSCYTOSIS	16	0.567417	12408047	0.222222	0.84621	1	3048	tags=56%, list=33%, signal=84%
GOBP_SKELETAL_MUSCLE_CELL_DIFFERENTIATION	GOBP_SKELETAL_MUSCLE_CELL_DIFFERENTIATION	33	0.4673	12405725	0.140167	0.84427	1	574	tags=18%, list=6%, signal=19%
GOBP_ENDOCRINE_SYSTEM_DEVELOPMENT	GOBP_ENDOCRINE_SYSTEM_DEVELOPMENT	78	0.443215	12402782	0.0934959	0.842559	1	1089	tags=26%, list=12%, signal=29%
GOBP_CARBOHYDRATE_METABOLIC_PROCESS	GOBP_CARBOHYDRATE_METABOLIC_PROCESS	351	0.319067	12399808	0.089613	0.840995	1	2132	tags=28%, list=23%, signal=36%
GOBP_POSITIVE_REGULATION_OF_SMOOTH_MUSCLE_CELL_MIGRATION	GOBP_POSITIVE_REGULATION_OF_SMOOTH_MUSCLE_CELL_MIGRATION	19	0.570235	12398564	0.168724	0.838617	1	889	tags=32%, list=10%, signal=35%
GOBP_SENSORY_PERCEPTION_OF_PAIN	GOBP_SENSORY_PERCEPTION_OF_PAIN	38	0.480157	12389802	0.144068	0.83955	1	1564	tags=39%, list=17%, signal=47%
GOBP_EXIT_FROM_MITOSIS	GOBP_EXIT_FROM_MITOSIS	23	0.42339	12367864	0.250509	0.846602	1	469	tags=13%, list=5%, signal=14%
GOBP_REGULATION_OF_NOTCH_SIGNALING_PATHWAY	GOBP_REGULATION_OF_NOTCH_SIGNALING_PATHWAY	59	0.417868	12339175	0.118257	0.856029	1	1035	tags=27%, list=11%, signal=30%
GOBP_PHOSPHOLIPASE_C_ACTIVATING_G_PROTEIN_COUPLED_RECEPTOR_SIGNALING_PATHWAY	GOBP_PHOSPHOLIPASE_C_ACTIVATING_G_PROTEIN_COUPLED_RECEPTOR_SIGNALING_PATHWAY	20	0.518769	12339152	0.118812	0.853095	1	607	tags=30%, list=7%, signal=32%
GOBP_STRIATED_MUSCLE_CELL_DEVELOPMENT	GOBP_STRIATED_MUSCLE_CELL_DEVELOPMENT	43	0.456849	12328756	0.193939	0.85504	1	463	tags=14%, list=5%, signal=15%
GOBP_ORGANIC_ACID_CATABOLIC_PROCESS	GOBP_ORGANIC_ACID_CATABOLIC_PROCESS	174	0.371794	12324277	0.160088	0.854373	1	1835	tags=29%, list=20%, signal=36%
GOBP_EPITHELIAL_TUBE_FORMATION	GOBP_EPITHELIAL_TUBE_FORMATION	82	0.344159	12322676	0.134328	0.852235	1	447	tags=12%, list=5%, signal=13%
GOBP_AUTOPHAGOSOME_MATURATION	GOBP_AUTOPHAGOSOME_MATURATION	51	0.331757	12311617	0.228037	0.854287	1	3010	tags=49%, list=32%, signal=72%
GOBP_MORPHOGENESIS_OF_EMBRYONIC_EPITHELIUM	GOBP_MORPHOGENESIS_OF_EMBRYONIC_EPITHELIUM	88	0.342936	12310131	0.126338	0.852024	1	788	tags=15%, list=9%, signal=16%
GOBP_ANION_TRANSMEMBRANE_TRANSPORT	GOBP_ANION_TRANSMEMBRANE_TRANSPORT	135	0.374813	12303977	0.140461	0.851872	1	1290	tags=27%, list=14%, signal=31%
GOBP_POSITIVE_REGULATION_OF_MITOCHONDRION_ORGANIZATION	GOBP_POSITIVE_REGULATION_OF_MITOCHONDRION_ORGANIZATION	53	0.36243	12301737	0.185345	0.85006	1	2669	tags=42%, list=29%, signal=58%
GOBP_NERVOUS_SYSTEM_PROCESS	GOBP_NERVOUS_SYSTEM_PROCESS	447	0.33087	12282017	0.0205761	0.855916	1	1579	tags=27%, list=17%, signal=31%
GOBP_PERIPHERAL_NERVOUS_SYSTEM_DEVELOPMENT	GOBP_PERIPHERAL_NERVOUS_SYSTEM_DEVELOPMENT	43	0.405098	12255499	0.0922131	0.865042	1	1027	tags=26%, list=11%, signal=29%
GOBP_REGULATION_OF_CARDIAC_MUSCLE_CONTRACTION_BY_CALCIUM_ION_SIGNALING	GOBP_REGULATION_OF_CARDIAC_MUSCLE_CONTRACTION_BY_CALCIUM_ION_SIGNALING	15	0.503297	12246126	0.228106	0.866375	1	581	tags=20%, list=6%, signal=21%
GOBP_LIPID_CATABOLIC_PROCESS	GOBP_LIPID_CATABOLIC_PROCESS	196	0.356807	12243426	0.141631	0.864675	1	1758	tags=29%, list=19%, signal=35%
GOBP_CEREBRAL_CORTEX_RADIALLY_ORIENTED_CELL_MIGRATION	GOBP_CEREBRAL_CORTEX_RADIALLY_ORIENTED_CELL_MIGRATION	19	0.453218	1222416	0.198039	0.870161	1	756	tags=16%, list=8%, signal=17%
GOBP_REGULATION_OF_INSULIN_RECEPTOR_SIGNALING_PATHWAY	GOBP_REGULATION_OF_INSULIN_RECEPTOR_SIGNALING_PATHWAY	49	0.358704	12223711	0.158203	0.867464	1	523	tags=10%, list=6%, signal=11%
GOBP_MEMBRANE_LIPID_METABOLIC_PROCESS	GOBP_MEMBRANE_LIPID_METABOLIC_PROCESS	119	0.362472	12219516	0.172786	0.866496	1	2598	tags=44%, list=28%, signal=60%
GOBP_LIPOSACCHARIDE_METABOLIC_PROCESS	GOBP_LIPOSACCHARIDE_METABOLIC_PROCESS	54	0.40887	12204183	0.211297	0.870336	1	1796	tags=35%, list=19%, signal=43%
GOBP_FATTY_ACID_BETA_OXIDATION	GOBP_FATTY_ACID_BETA_OXIDATION	59	0.392131	12196935	0.236559	0.870713	1	2119	tags=36%, list=23%, signal=46%
GOBP_RIBOSE_PHOSPHATE_BIOSYNTHETIC_PROCESS	GOBP_RIBOSE_PHOSPHATE_BIOSYNTHETIC_PROCESS	178	0.255081	12163925	0.170576	0.882539	1	2479	tags=40%, list=27%, signal=54%
GOBP_RECEPTOR_LOCALIZATION_TO_SYNAPSE	GOBP_RECEPTOR_LOCALIZATION_TO_SYNAPSE	35	0.373111	12156893	0.192079	0.882875	1	2743	tags=40%, list=30%, signal=57%
GOBP_SPLEEN_DEVELOPMENT	GOBP_SPLEEN_DEVELOPMENT	21	0.468689	12147391	0.204211	0.884213	1	1856	tags=33%, list=20%, signal=42%
GOBP_REGULATED_EXOCYTOSIS	GOBP_REGULATED_EXOCYTOSIS	134	0.371366	12135863	0.113503	0.886649	1	1057	tags=23%, list=11%, signal=26%
GOBP_PROXIMAL_DISTAL_PATTERN_FORMATION	GOBP_PROXIMAL_DISTAL_PATTERN_FORMATION	15	0.539803	12131389	0.176707	0.885762	1	790	tags=40%, list=9%, signal=44%
GOBP_PROTEIN_LOCALIZATION_TO_LYSOSOME	GOBP_PROTEIN_LOCALIZATION_TO_LYSOSOME	35	0.403037	12130116	0.242363	0.88352	1	1876	tags=31%, list=20%, signal=39%
GOBP_ODONTOGENESIS	GOBP_ODONTOGENESIS	58	0.427941	12128867	0.117284	0.881288	1	1003	tags=26%, list=11%, signal=29%
GOBP_NEGATIVE_REGULATION_OF_PROTEIN_LOCALIZATION_TO_NUCLEUS	GOBP_NEGATIVE_REGULATION_OF_PROTEIN_LOCALIZATION_TO_NUCLEUS	23	0.43921	12099383	0.136069	0.891725	1	176	tags=13%, list=2%, signal=13%
GOBP_ANTIGEN_PROCESSING_AND_PRESENTATION_OF_EXOGENOUS_PEPTIDE_ANTIGEN	GOBP_ANTIGEN_PROCESSING_AND_PRESENTATION_OF_EXOGENOUS_PEPTIDE_ANTIGEN	20	0.560922	1209664	0.246187	0.890092	1	1248	tags=35%, list=13%, signal=40%
GOBP_IRON_SULFUR_CLUSTER_ASSEMBLY	GOBP_IRON_SULFUR_CLUSTER_ASSEMBLY	27	0.448822	12077956	0.304688	0.89556	1	2561	tags=48%, list=28%, signal=66%
GOBP_RESPONSE_TO_PH	GOBP_RESPONSE_TO_PH	19	0.555728	12054048	0.220557	0.903376	1	1913	tags=47%, list=21%, signal=60%
GOBP_DNA_DOUBLE_STRAND_BREAK_PROCESSING	GOBP_DNA_DOUBLE_STRAND_BREAK_PROCESSING	16	0.403066	12038794	0.254065	0.907566	1	700	tags=13%, list=8%, signal=13%
GOBP_NEGATIVE_REGULATION_OF_MITOCHONDRION_ORGANIZATION	GOBP_NEGATIVE_REGULATION_OF_MITOCHONDRION_ORGANIZATION	38	0.426104	12034786	0.219457	0.906404	1	1876	tags=34%, list=20%, signal=43%
GOBP_GLYCEROLIPID_BIOSYNTHETIC_PROCESS	GOBP_GLYCEROLIPID_BIOSYNTHETIC_PROCESS	161	0.315461	12033604	0.11368	0.90409	1	1954	tags=30%, list=21%, signal=38%
GOBP_AMINO_ACID_ACTIVATION	GOBP_AMINO_ACID_ACTIVATION	29	0.36412	1203256	0.27572	0.901769	1	3206	tags=52%, list=35%, signal=79%
GOBP_RESPONSE_TO_FUNGUS	GOBP_RESPONSE_TO_FUNGUS	18	0.471864	12031704	0.207039	0.899363	1	776	tags=17%, list=8%, signal=18%
GOBP_HEMATOPOIETIC_STEM_CELL_PROLIFERATION	GOBP_HEMATOPOIETIC_STEM_CELL_PROLIFERATION	21	0.397369	12019634	0.1917	0.901836	1	1856	tags=38%, list=20%, signal=48%
GOBP_FAT_SOLUBLE_VITAMIN_METABOLIC_PROCESS	GOBP_FAT_SOLUBLE_VITAMIN_METABOLIC_PROCESS	19	0.566408	12015878	0.220619	0.900832	1	611	tags=21%, list=7%, signal=22%
GOBP_CELLULAR_LIPID_CATABOLIC_PROCESS	GOBP_CELLULAR_LIPID_CATABOLIC_PROCESS	148	0.347684	12009658	0.175705	0.900786	1	2467	tags=40%, list=27%, signal=53%
GOBP_REGULATION_OF_SYSTEM_PROCESS	GOBP_REGULATION_OF_SYSTEM_PROCESS	247	0.342724	1200965	0.0591966	0.898038	1	1224	tags=21%, list=13%, signal=24%
GOBP_REGULATION_OF_MULTICELLULAR_ORGANISM_GROWTH	GOBP_REGULATION_OF_MULTICELLULAR_ORGANISM_GROWTH	38	0.403566	11989602	0.177866	0.9045	1	568	tags=13%, list=6%, signal=14%
GOBP_BRANCHED_CHAIN_AMINO_ACID_METABOLIC_PROCESS	GOBP_BRANCHED_CHAIN_AMINO_ACID_METABOLIC_PROCESS	25	0.46175	1198177	0.247423	0.905139	1	2423	tags=52%, list=26%, signal=70%
GOBP_CEREBRAL_CORTEX_CELL_MIGRATION	GOBP_CEREBRAL_CORTEX_CELL_MIGRATION	28	0.466362	11977113	0.209746	0.904511	1	102	tags=11%, list=1%, signal=11%
GOBP_REGULATION_OF_RELEASE_OF_CYTOCHROME_C_FROM_MITOCHONDRIA	GOBP_REGULATION_OF_RELEASE_OF_CYTOCHROME_C_FROM_MITOCHONDRIA	31	0.44884	11971362	0.221277	0.904414	1	2835	tags=61%, list=31%, signal=88%
GOBP_BEHAVIORAL_DEFENSE_RESPONSE	GOBP_BEHAVIORAL_DEFENSE_RESPONSE	19	0.49547	11968893	0.202429	0.902681	1	607	tags=26%, list=7%, signal=28%
GOBP_DICARBOXYLIC_ACID_METABOLIC_PROCESS	GOBP_DICARBOXYLIC_ACID_METABOLIC_PROCESS	73	0.365258	11963059	0.226496	0.902432	1	2330	tags=41%, list=25%, signal=54%
GOBP_RESPONSE_TO_PROSTAGLANDIN	GOBP_RESPONSE_TO_PROSTAGLANDIN	15	0.576139	11959245	0.280534	0.901411	1	129	tags=13%, list=1%, signal=13%
GOBP_DORSAL_VENTRAL_PATTERN_FORMATION	GOBP_DORSAL_VENTRAL_PATTERN_FORMATION	39	0.432115	11954681	0.132075	0.900632	1	512	tags=18%, list=6%, signal=19%
GOBP_REGULATION_OF_CELLULAR_CARBOHYDRATE_METABOLIC_PROCESS	GOBP_REGULATION_OF_CELLULAR_CARBOHYDRATE_METABOLIC_PROCESS	86	0.327709	1194235	0.122736	0.903402	1	1103	tags=17%, list=12%, signal=20%
GOBP_T_CELL_MIGRATION	GOBP_T_CELL_MIGRATION	37	0.421468	11934625	0.134737	0.904304	1	738	tags=24%, list=8%, signal=26%
GOBP_NEUROEPITHELIAL_CELL_DIFFERENTIATION	GOBP_NEUROEPITHELIAL_CELL_DIFFERENTIATION	18	0.506238	11932487	0.200393	0.902602	1	471	tags=22%, list=5%, signal=23%
GOBP_REGULATION_OF_B_CELL_APOPTOTIC_PROCESS	GOBP_REGULATION_OF_B_CELL_APOPTOTIC_PROCESS	15	0.475754	11927314	0.22479	0.902155	1	2407	tags=47%, list=26%, signal=63%
GOBP_MITOTIC_G1_S_TRANSITION_CHECKPOINT_SIGNALING	GOBP_MITOTIC_G1_S_TRANSITION_CHECKPOINT_SIGNALING	21	0.437922	11926093	0.193878	0.900016	1	1020	tags=19%, list=11%, signal=21%
GOBP_CELLULAR_RESPONSE_TO_UNFOLDED_PROTEIN	GOBP_CELLULAR_RESPONSE_TO_UNFOLDED_PROTEIN	65	0.311142	11922654	0.203057	0.898933	1	2509	tags=32%, list=27%, signal=44%
GOBP_REGULATION_OF_DNA_DAMAGE_RESPONSE_SIGNAL_TRANSDUCTION_BY_P53_CLASS_MEDIATOR	GOBP_REGULATION_OF_DNA_DAMAGE_RESPONSE_SIGNAL_TRANSDUCTION_BY_P53_CLASS_MEDIATOR	25	0.377576	11918418	0.2	0.89812	1	1994	tags=32%, list=22%, signal=41%
GOBP_MORPHOGENESIS_OF_A_POLARIZED_EPITHELIUM	GOBP_MORPHOGENESIS_OF_A_POLARIZED_EPITHELIUM	55	0.352932	11917574	0.155102	0.895882	1	1925	tags=29%, list=21%, signal=36%
GOBP_RESPONSE_TO_MONOSACCHARIDE	GOBP_RESPONSE_TO_MONOSACCHARIDE	119	0.347858	11915917	0.159004	0.893987	1	2067	tags=33%, list=22%, signal=42%
GOBP_REGULATION_OF_NEURONAL_SYNAPTIC_PLASTICITY	GOBP_REGULATION_OF_NEURONAL_SYNAPTIC_PLASTICITY	30	0.44904	11913857	0.198397	0.892292	1	769	tags=23%, list=8%, signal=25%
GOBP_ENDOPLASMIC_RETICULUM_UNFOLDED_PROTEIN_RESPONSE	GOBP_ENDOPLASMIC_RETICULUM_UNFOLDED_PROTEIN_RESPONSE	49	0.344579	11907474	0.224622	0.892364	1	2458	tags=37%, list=27%, signal=50%
GOBP_NADP_METABOLIC_PROCESS	GOBP_NADP_METABOLIC_PROCESS	35	0.385274	11895378	0.229839	0.895208	1	1383	tags=14%, list=15%, signal=17%
GOBP_ORGANIC_HYDROXY_COMPOUND_METABOLIC_PROCESS	GOBP_ORGANIC_HYDROXY_COMPOUND_METABOLIC_PROCESS	291	0.322494	11895137	0.133188	0.892759	1	1696	tags=25%, list=18%, signal=29%
GOBP_GLUTAMATE_METABOLIC_PROCESS	GOBP_GLUTAMATE_METABOLIC_PROCESS	22	0.445409	11890988	0.221328	0.891984	1	2610	tags=50%, list=28%, signal=69%
GOBP_REGULATION_OF_SYNAPTIC_PLASTICITY	GOBP_REGULATION_OF_SYNAPTIC_PLASTICITY	107	0.379201	11886244	0.182927	0.891597	1	1607	tags=29%, list=17%, signal=35%
GOBP_NEGATIVE_REGULATION_OF_STRIATED_MUSCLE_CELL_DIFFERENTIATION	GOBP_NEGATIVE_REGULATION_OF_STRIATED_MUSCLE_CELL_DIFFERENTIATION	19	0.483824	11879069	0.210938	0.892129	1	471	tags=16%, list=5%, signal=17%
GOBP_ANTIMICROBIAL_HUMORAL_RESPONSE	GOBP_ANTIMICROBIAL_HUMORAL_RESPONSE	24	0.532331	11866721	0.217923	0.895142	1	1896	tags=38%, list=20%, signal=47%
GOBP_NEGATIVE_REGULATION_OF_LYMPHOCYTE_APOPTOTIC_PROCESS	GOBP_NEGATIVE_REGULATION_OF_LYMPHOCYTE_APOPTOTIC_PROCESS	20	0.471739	11859301	0.248521	0.895737	1	2407	tags=40%, list=26%, signal=54%
GOBP_RHYTHMIC_BEHAVIOR	GOBP_RHYTHMIC_BEHAVIOR	16	0.438135	11852401	0.242	0.896169	1	1017	tags=13%, list=11%, signal=14%
GOBP_REGULATION_OF_CHROMATIN_ORGANIZATION	GOBP_REGULATION_OF_CHROMATIN_ORGANIZATION	30	0.369078	11851424	0.312766	0.894084	1	1101	tags=13%, list=12%, signal=15%
GOBP_ORGANIC_HYDROXY_COMPOUND_TRANSPORT	GOBP_ORGANIC_HYDROXY_COMPOUND_TRANSPORT	117	0.412858	1184492	0.197778	0.894556	1	1072	tags=24%, list=12%, signal=27%
GOBP_NEURAL_PRECURSOR_CELL_PROLIFERATION	GOBP_NEURAL_PRECURSOR_CELL_PROLIFERATION	81	0.360588	11838477	0.157464	0.894795	1	102	tags=11%, list=1%, signal=11%
GOBP_SPERMATID_DIFFERENTIATION	GOBP_SPERMATID_DIFFERENTIATION	63	0.377816	11837626	0.209957	0.892673	1	2558	tags=40%, list=28%, signal=54%
GOBP_POSITIVE_REGULATION_OF_EXOCYTOSIS	GOBP_POSITIVE_REGULATION_OF_EXOCYTOSIS	54	0.385628	11830592	0.19596	0.893287	1	1261	tags=20%, list=14%, signal=23%
GOBP_LYMPHOCYTE_MIGRATION	GOBP_LYMPHOCYTE_MIGRATION	50	0.398553	11829696	0.154008	0.891175	1	738	tags=22%, list=8%, signal=24%
GOBP_CELL_CELL_ADHESION_MEDIATED_BY_CADHERIN	GOBP_CELL_CELL_ADHESION_MEDIATED_BY_CADHERIN	17	0.509898	11821187	0.187373	0.892373	1	1690	tags=47%, list=18%, signal=57%
GOBP_REGULATION_OF_LYMPHOCYTE_MIGRATION	GOBP_REGULATION_OF_LYMPHOCYTE_MIGRATION	38	0.421439	11819191	0.165254	0.890728	1	738	tags=21%, list=8%, signal=23%
GOBP_LUNG_EPITHELIUM_DEVELOPMENT	GOBP_LUNG_EPITHELIUM_DEVELOPMENT	29	0.428181	11818362	0.194175	0.888629	1	1003	tags=21%, list=11%, signal=23%
GOBP_ANTIGEN_PROCESSING_AND_PRESENTATION_OF_EXOGENOUS_ANTIGEN	GOBP_ANTIGEN_PROCESSING_AND_PRESENTATION_OF_EXOGENOUS_ANTIGEN	23	0.521174	11816262	0.269397	0.887102	1	1248	tags=30%, list=13%, signal=35%
GOBP_MULTICELLULAR_ORGANISMAL_MOVEMENT	GOBP_MULTICELLULAR_ORGANISMAL_MOVEMENT	26	0.461175	11815073	0.242857	0.885172	1	1177	tags=23%, list=13%, signal=26%
GOBP_AMINOGLYCAN_METABOLIC_PROCESS	GOBP_AMINOGLYCAN_METABOLIC_PROCESS	62	0.426788	1181392	0.215812	0.883306	1	1525	tags=29%, list=16%, signal=35%
GOBP_REGULATION_OF_ANION_TRANSMEMBRANE_TRANSPORT	GOBP_REGULATION_OF_ANION_TRANSMEMBRANE_TRANSPORT	16	0.528615	11812139	0.253493	0.881711	1	1562	tags=50%, list=17%, signal=60%
GOBP_DEFENSE_RESPONSE_TO_GRAM_NEGATIVE_BACTERIUM	GOBP_DEFENSE_RESPONSE_TO_GRAM_NEGATIVE_BACTERIUM	17	0.498054	11777737	0.210309	0.894082	1	1607	tags=29%, list=17%, signal=36%
GOBP_POLYOL_BIOSYNTHETIC_PROCESS	GOBP_POLYOL_BIOSYNTHETIC_PROCESS	30	0.415411	1177028	0.214425	0.894769	1	971	tags=27%, list=10%, signal=30%
GOBP_NEGATIVE_REGULATION_OF_NEURON_DEATH	GOBP_NEGATIVE_REGULATION_OF_NEURON_DEATH	130	0.326809	11768614	0.123984	0.89305	1	1263	tags=19%, list=14%, signal=22%
GOBP_HEPARAN_SULFATE_PROTEOGLYCAN_BIOSYNTHETIC_PROCESS	GOBP_HEPARAN_SULFATE_PROTEOGLYCAN_BIOSYNTHETIC_PROCESS	15	0.447314	11762187	0.251586	0.893419	1	2805	tags=47%, list=30%, signal=67%
GOBP_GLAND_DEVELOPMENT	GOBP_GLAND_DEVELOPMENT	253	0.341026	11761323	0.0948454	0.891388	1	1447	tags=25%, list=16%, signal=28%
GOBP_EPIDERMIS_DEVELOPMENT	GOBP_EPIDERMIS_DEVELOPMENT	180	0.394718	11751108	0.214765	0.893412	1	629	tags=17%, list=7%, signal=18%
GOBP_INTERMEDIATE_FILAMENT_BASED_PROCESS	GOBP_INTERMEDIATE_FILAMENT_BASED_PROCESS	60	0.457392	11749843	0.243736	0.891559	1	1883	tags=35%, list=20%, signal=44%
GOBP_ORGANIC_ACID_TRANSMEMBRANE_TRANSPORT	GOBP_ORGANIC_ACID_TRANSMEMBRANE_TRANSPORT	95	0.377706	11743177	0.176955	0.89215	1	1540	tags=31%, list=17%, signal=36%
GOBP_RESPONSE_TO_DEXAMETHASONE	GOBP_RESPONSE_TO_DEXAMETHASONE	27	0.411119	11741195	0.232848	0.89061	1	993	tags=26%, list=11%, signal=29%
GOBP_SIGNAL_TRANSDUCTION_BY_P53_CLASS_MEDIATOR	GOBP_SIGNAL_TRANSDUCTION_BY_P53_CLASS_MEDIATOR	114	0.305561	11726689	0.2	0.89456	1	1994	tags=26%, list=22%, signal=33%
GOBP_AMINE_METABOLIC_PROCESS	GOBP_AMINE_METABOLIC_PROCESS	50	0.397307	1172636	0.176842	0.892312	1	320	tags=14%, list=3%, signal=14%
GOBP_LIPOPROTEIN_BIOSYNTHETIC_PROCESS	GOBP_LIPOPROTEIN_BIOSYNTHETIC_PROCESS	57	0.34189	11723424	0.251004	0.891092	1	2006	tags=32%, list=22%, signal=40%
GOBP_HEART_GROWTH	GOBP_HEART_GROWTH	49	0.390803	11722764	0.169772	0.889029	1	1216	tags=27%, list=13%, signal=30%
GOBP_PHAGOSOME_MATURATION	GOBP_PHAGOSOME_MATURATION	22	0.396898	11719416	0.24948	0.888193	1	1169	tags=23%, list=13%, signal=26%
GOBP_RESPONSE_TO_CORTICOSTEROID	GOBP_RESPONSE_TO_CORTICOSTEROID	82	0.397671	11713909	0.2	0.888098	1	1212	tags=27%, list=13%, signal=31%
GOBP_ADRENAL_GLAND_DEVELOPMENT	GOBP_ADRENAL_GLAND_DEVELOPMENT	20	0.504797	1171093	0.235546	0.887045	1	577	tags=25%, list=6%, signal=27%
GOBP_ESTABLISHMENT_OF_TISSUE_POLARITY	GOBP_ESTABLISHMENT_OF_TISSUE_POLARITY	40	0.369951	11707981	0.231225	0.88603	1	1894	tags=30%, list=20%, signal=38%
GOBP_MICROVILLUS_ORGANIZATION	GOBP_MICROVILLUS_ORGANIZATION	25	0.430604	11705443	0.240781	0.884827	1	972	tags=24%, list=10%, signal=27%
GOBP_RESPIRATORY_SYSTEM_DEVELOPMENT	GOBP_RESPIRATORY_SYSTEM_DEVELOPMENT	117	0.351626	11702182	0.114688	0.883929	1	1003	tags=15%, list=11%, signal=17%
GOBP_RESPONSE_TO_TOXIC_SUBSTANCE	GOBP_RESPONSE_TO_TOXIC_SUBSTANCE	143	0.377858	11694626	0.160752	0.884693	1	1335	tags=24%, list=14%, signal=28%
GOBP_NEGATIVE_REGULATION_OF_SMOOTH_MUSCLE_CELL_MIGRATION	GOBP_NEGATIVE_REGULATION_OF_SMOOTH_MUSCLE_CELL_MIGRATION	16	0.566253	11686832	0.248	0.885718	1	232	tags=19%, list=3%, signal=19%
GOBP_ION_TRANSMEMBRANE_TRANSPORT	GOBP_ION_TRANSMEMBRANE_TRANSPORT	486	0.309287	11684073	0.163636	0.884726	1	1725	tags=29%, list=19%, signal=33%
GOBP_PROTEIN_LOCALIZATION_TO_CELL_CELL_JUNCTION	GOBP_PROTEIN_LOCALIZATION_TO_CELL_CELL_JUNCTION	17	0.51847	11677278	0.288032	0.885342	1	920	tags=35%, list=10%, signal=39%
GOBP_ICOSANOID_METABOLIC_PROCESS	GOBP_ICOSANOID_METABOLIC_PROCESS	64	0.459652	11664205	0.26226	0.888401	1	1570	tags=38%, list=17%, signal=45%
GOBP_REGULATION_OF_GLIAL_CELL_DIFFERENTIATION	GOBP_REGULATION_OF_GLIAL_CELL_DIFFERENTIATION	39	0.41546	11647388	0.164	0.893078	1	1334	tags=31%, list=14%, signal=36%
GOBP_PROTEIN_TRANSMEMBRANE_IMPORT_INTO_INTRACELLULAR_ORGANELLE	GOBP_PROTEIN_TRANSMEMBRANE_IMPORT_INTO_INTRACELLULAR_ORGANELLE	33	0.419393	1164096	0.293454	0.893441	1	2533	tags=45%, list=27%, signal=62%
GOBP_RESPONSE_TO_CARBOHYDRATE	GOBP_RESPONSE_TO_CARBOHYDRATE	138	0.334322	11631553	0.171698	0.895217	1	2067	tags=32%, list=22%, signal=40%
GOBP_TIGHT_JUNCTION_ORGANIZATION	GOBP_TIGHT_JUNCTION_ORGANIZATION	46	0.435896	11621991	0.258064	0.896975	1	1530	tags=33%, list=17%, signal=39%
GOBP_NEGATIVE_REGULATION_OF_ORGAN_GROWTH	GOBP_NEGATIVE_REGULATION_OF_ORGAN_GROWTH	20	0.451475	1160783	0.232179	0.900754	1	857	tags=15%, list=9%, signal=16%
GOBP_SMOOTH_MUSCLE_CELL_MIGRATION	GOBP_SMOOTH_MUSCLE_CELL_MIGRATION	44	0.449522	11604227	0.207739	0.899949	1	917	tags=23%, list=10%, signal=25%
GOBP_MATERNAL_PLACENTA_DEVELOPMENT	GOBP_MATERNAL_PLACENTA_DEVELOPMENT	16	0.462794	11600932	0.252	0.899114	1	407	tags=19%, list=4%, signal=20%
GOBP_ALPHA_AMINO_ACID_CATABOLIC_PROCESS	GOBP_ALPHA_AMINO_ACID_CATABOLIC_PROCESS	61	0.39468	11596802	0.257261	0.898687	1	1512	tags=28%, list=16%, signal=33%
GOBP_POSITIVE_REGULATION_OF_EPITHELIAL_CELL_DIFFERENTIATION	GOBP_POSITIVE_REGULATION_OF_EPITHELIAL_CELL_DIFFERENTIATION	25	0.467835	1159332	0.234343	0.897845	1	915	tags=28%, list=10%, signal=31%
GOBP_PHOSPHOLIPID_TRANSPORT	GOBP_PHOSPHOLIPID_TRANSPORT	59	0.375588	11591802	0.218254	0.896282	1	2444	tags=39%, list=26%, signal=53%
GOBP_INTERMEDIATE_FILAMENT_ORGANIZATION	GOBP_INTERMEDIATE_FILAMENT_ORGANIZATION	42	0.500679	11559049	0.301552	0.907531	1	1883	tags=38%, list=20%, signal=48%
GOBP_PLACENTA_DEVELOPMENT	GOBP_PLACENTA_DEVELOPMENT	73	0.377378	11558458	0.215686	0.905529	1	481	tags=14%, list=5%, signal=14%
GOBP_POSITIVE_REGULATION_OF_HISTONE_MODIFICATION	GOBP_POSITIVE_REGULATION_OF_HISTONE_MODIFICATION	73	0.281219	11557639	0.234834	0.903646	1	950	tags=8%, list=10%, signal=9%
GOBP_NUCLEOTIDE_TRANSMEMBRANE_TRANSPORT	GOBP_NUCLEOTIDE_TRANSMEMBRANE_TRANSPORT	16	0.427013	11547955	0.276074	0.905517	1	1420	tags=44%, list=15%, signal=52%
GOBP_SULFUR_COMPOUND_TRANSPORT	GOBP_SULFUR_COMPOUND_TRANSPORT	30	0.419297	11546417	0.254777	0.90388	1	1423	tags=30%, list=15%, signal=35%
GOBP_STRIATED_MUSCLE_CELL_DIFFERENTIATION	GOBP_STRIATED_MUSCLE_CELL_DIFFERENTIATION	154	0.350251	11542163	0.181818	0.903548	1	471	tags=11%, list=5%, signal=11%
GOBP_CELL_FATE_COMMITMENT	GOBP_CELL_FATE_COMMITMENT	118	0.361156	11538861	0.156	0.902743	1	1075	tags=21%, list=12%, signal=24%
GOBP_INTRINSIC_APOPTOTIC_SIGNALING_PATHWAY	GOBP_INTRINSIC_APOPTOTIC_SIGNALING_PATHWAY	198	0.259947	11533514	0.114688	0.902799	1	1894	tags=25%, list=20%, signal=30%
GOBP_DEVELOPMENTAL_PROCESS_INVOLVED_IN_REPRODUCTION	GOBP_DEVELOPMENTAL_PROCESS_INVOLVED_IN_REPRODUCTION	412	0.300295	11533251	0.128964	0.900718	1	1440	tags=19%, list=16%, signal=22%
GOBP_REGULATION_OF_OSTEOBLAST_PROLIFERATION	GOBP_REGULATION_OF_OSTEOBLAST_PROLIFERATION	16	0.527493	11524328	0.272727	0.902192	1	158	tags=19%, list=2%, signal=19%
GOBP_EXOCYTOSIS	GOBP_EXOCYTOSIS	228	0.312114	11523705	0.190196	0.900291	1	1057	tags=17%, list=11%, signal=19%
GOBP_REGULATION_OF_SODIUM_ION_TRANSPORT	GOBP_REGULATION_OF_SODIUM_ION_TRANSPORT	51	0.379712	11523118	0.259109	0.898316	1	1681	tags=27%, list=18%, signal=33%
GOBP_GLYCOSYL_COMPOUND_METABOLIC_PROCESS	GOBP_GLYCOSYL_COMPOUND_METABOLIC_PROCESS	57	0.392286	11513952	0.269777	0.89983	1	1282	tags=26%, list=14%, signal=30%
GOBP_NEUROTROPHIN_TRK_RECEPTOR_SIGNALING_PATHWAY	GOBP_NEUROTROPHIN_TRK_RECEPTOR_SIGNALING_PATHWAY	16	0.425454	11510098	0.257485	0.899279	1	889	tags=25%, list=10%, signal=28%
GOBP_MONOVALENT_INORGANIC_CATION_HOMEOSTASIS	GOBP_MONOVALENT_INORGANIC_CATION_HOMEOSTASIS	82	0.336263	1150895	0.235052	0.897555	1	2131	tags=34%, list=23%, signal=44%
GOBP_PURINE_NUCLEOTIDE_TRANSPORT	GOBP_PURINE_NUCLEOTIDE_TRANSPORT	20	0.385179	11497473	0.290258	0.900185	1	1420	tags=30%, list=15%, signal=35%
GOBP_NEURON_DEATH	GOBP_NEURON_DEATH	221	0.301478	11464587	0.13786	0.911532	1	1378	tags=19%, list=15%, signal=22%
GOBP_MEMBRANE_LIPID_CATABOLIC_PROCESS	GOBP_MEMBRANE_LIPID_CATABOLIC_PROCESS	24	0.448264	11464102	0.269639	0.90955	1	1660	tags=33%, list=18%, signal=40%
GOBP_CARDIAC_ATRIUM_MORPHOGENESIS	GOBP_CARDIAC_ATRIUM_MORPHOGENESIS	15	0.53347	11454219	0.271552	0.911469	1	1757	tags=53%, list=19%, signal=66%
GOBP_PROTEIN_TRANSMEMBRANE_TRANSPORT	GOBP_PROTEIN_TRANSMEMBRANE_TRANSPORT	56	0.332064	11453398	0.275	0.909678	1	2119	tags=30%, list=23%, signal=39%
GOBP_CEREBELLAR_PURKINJE_CELL_LAYER_DEVELOPMENT	GOBP_CEREBELLAR_PURKINJE_CELL_LAYER_DEVELOPMENT	18	0.462588	11452422	0.306748	0.907856	1	586	tags=17%, list=6%, signal=18%
GOBP_REGULATION_OF_EMBRYONIC_DEVELOPMENT	GOBP_REGULATION_OF_EMBRYONIC_DEVELOPMENT	59	0.305626	11437647	0.211577	0.911703	1	2803	tags=39%, list=30%, signal=56%
GOBP_ARF_PROTEIN_SIGNAL_TRANSDUCTION	GOBP_ARF_PROTEIN_SIGNAL_TRANSDUCTION	15	0.414603	11418204	0.288344	0.917706	1	667	tags=20%, list=7%, signal=22%
GOBP_NEGATIVE_REGULATION_OF_TRANSLATIONAL_INITIATION	GOBP_NEGATIVE_REGULATION_OF_TRANSLATIONAL_INITIATION	15	0.500821	11416686	0.302041	0.916207	1	1219	tags=33%, list=13%, signal=38%
GOBP_PRESYNAPTIC_ENDOCYTOSIS	GOBP_PRESYNAPTIC_ENDOCYTOSIS	51	0.396784	114163	0.29249	0.914208	1	1057	tags=22%, list=11%, signal=24%
GOBP_REGULATION_OF_MYOTUBE_DIFFERENTIATION	GOBP_REGULATION_OF_MYOTUBE_DIFFERENTIATION	21	0.47922	11414893	0.265748	0.912658	1	239	tags=14%, list=3%, signal=15%
GOBP_LABYRINTHINE_LAYER_DEVELOPMENT	GOBP_LABYRINTHINE_LAYER_DEVELOPMENT	24	0.453469	11405091	0.273859	0.914699	1	481	tags=17%, list=5%, signal=18%
GOBP_NEGATIVE_REGULATION_OF_RELEASE_OF_CYTOCHROME_C_FROM_MITOCHONDRIA	GOBP_NEGATIVE_REGULATION_OF_RELEASE_OF_CYTOCHROME_C_FROM_MITOCHONDRIA	17	0.496541	11403404	0.286021	0.913246	1	1876	tags=47%, list=20%, signal=59%
GOBP_DEVELOPMENTAL_MATURATION	GOBP_DEVELOPMENTAL_MATURATION	150	0.318076	114019	0.180124	0.911786	1	1168	tags=17%, list=13%, signal=20%
GOBP_NEGATIVE_REGULATION_OF_NEURAL_PRECURSOR_CELL_PROLIFERATION	GOBP_NEGATIVE_REGULATION_OF_NEURAL_PRECURSOR_CELL_PROLIFERATION	16	0.501559	1139579	0.276371	0.912186	1	440	tags=25%, list=5%, signal=26%
GOBP_REGULATION_OF_ION_TRANSPORT	GOBP_REGULATION_OF_ION_TRANSPORT	284	0.336965	11393052	0.170833	0.911153	1	1310	tags=23%, list=14%, signal=26%
GOBP_SMALL_MOLECULE_BIOSYNTHETIC_PROCESS	GOBP_SMALL_MOLECULE_BIOSYNTHETIC_PROCESS	342	0.283254	11379869	0.133612	0.914447	1	1581	tags=24%, list=17%, signal=28%
GOBP_MOLTING_CYCLE	GOBP_MOLTING_CYCLE	56	0.381769	11379161	0.23092	0.912675	1	626	tags=13%, list=7%, signal=13%
GOBP_NEGATIVE_REGULATION_OF_ESTABLISHMENT_OF_PROTEIN_LOCALIZATION	GOBP_NEGATIVE_REGULATION_OF_ESTABLISHMENT_OF_PROTEIN_LOCALIZATION	73	0.318768	11378349	0.208163	0.910868	1	1007	tags=16%, list=11%, signal=18%
GOBP_BEHAVIOR	GOBP_BEHAVIOR	296	0.313881	11376319	0.161885	0.909512	1	1576	tags=25%, list=17%, signal=30%
GOBP_UNSATURATED_FATTY_ACID_BIOSYNTHETIC_PROCESS	GOBP_UNSATURATED_FATTY_ACID_BIOSYNTHETIC_PROCESS	31	0.423844	11374263	0.242604	0.908249	1	1916	tags=42%, list=21%, signal=53%
GOBP_REGULATION_OF_BLOOD_PRESSURE	GOBP_REGULATION_OF_BLOOD_PRESSURE	67	0.390487	11361973	0.236	0.91113	1	917	tags=21%, list=10%, signal=23%
GOBP_POSITIVE_REGULATION_OF_SIGNAL_TRANSDUCTION_BY_P53_CLASS_MEDIATOR	GOBP_POSITIVE_REGULATION_OF_SIGNAL_TRANSDUCTION_BY_P53_CLASS_MEDIATOR	20	0.388448	11359233	0.320166	0.910133	1	1012	tags=20%, list=11%, signal=22%
GOBP_POSITIVE_REGULATION_OF_ATP_DEPENDENT_ACTIVITY	GOBP_POSITIVE_REGULATION_OF_ATP_DEPENDENT_ACTIVITY	32	0.355961	11341476	0.307359	0.915238	1	3293	tags=44%, list=36%, signal=68%
GOBP_PROTEIN_EXIT_FROM_ENDOPLASMIC_RETICULUM	GOBP_PROTEIN_EXIT_FROM_ENDOPLASMIC_RETICULUM	39	0.368052	11322454	0.33758	0.920709	1	2006	tags=33%, list=22%, signal=42%
GOBP_STEROID_METABOLIC_PROCESS	GOBP_STEROID_METABOLIC_PROCESS	158	0.322994	11312652	0.239316	0.922624	1	2170	tags=32%, list=23%, signal=41%
GOBP_CELLULAR_COMPONENT_ASSEMBLY_INVOLVED_IN_MORPHOGENESIS	GOBP_CELLULAR_COMPONENT_ASSEMBLY_INVOLVED_IN_MORPHOGENESIS	72	0.369964	112908	0.244399	0.929568	1	1146	tags=18%, list=12%, signal=20%
GOBP_SENSORY_PERCEPTION	GOBP_SENSORY_PERCEPTION	199	0.344812	11287187	0.157667	0.928973	1	1469	tags=29%, list=16%, signal=34%
GOBP_PHOSPHOLIPID_BIOSYNTHETIC_PROCESS	GOBP_PHOSPHOLIPID_BIOSYNTHETIC_PROCESS	174	0.28195	11277817	0.176238	0.930717	1	2497	tags=35%, list=27%, signal=47%
GOBP_REPRODUCTIVE_SYSTEM_DEVELOPMENT	GOBP_REPRODUCTIVE_SYSTEM_DEVELOPMENT	154	0.334815	11275711	0.219207	0.929502	1	2068	tags=32%, list=22%, signal=41%
GOBP_TUBE_FORMATION	GOBP_TUBE_FORMATION	90	0.312662	11264497	0.235169	0.931845	1	447	tags=11%, list=5%, signal=12%
GOBP_REGULATION_OF_DEVELOPMENTAL_GROWTH	GOBP_REGULATION_OF_DEVELOPMENTAL_GROWTH	173	0.311253	11237954	0.217213	0.940749	1	1003	tags=15%, list=11%, signal=17%
GOBP_CALCIUM_ION_IMPORT	GOBP_CALCIUM_ION_IMPORT	19	0.508384	1123322	0.315789	0.940641	1	917	tags=26%, list=10%, signal=29%
GOBP_LIPID_BIOSYNTHETIC_PROCESS	GOBP_LIPID_BIOSYNTHETIC_PROCESS	422	0.278737	11232761	0.151639	0.938723	1	1989	tags=28%, list=21%, signal=35%
GOBP_NEGATIVE_REGULATION_OF_DEVELOPMENTAL_GROWTH	GOBP_NEGATIVE_REGULATION_OF_DEVELOPMENTAL_GROWTH	56	0.355188	1121952	0.194617	0.942243	1	568	tags=13%, list=6%, signal=13%
GOBP_REGULATION_OF_LONG_TERM_NEURONAL_SYNAPTIC_PLASTICITY	GOBP_REGULATION_OF_LONG_TERM_NEURONAL_SYNAPTIC_PLASTICITY	16	0.433999	1121515	0.276	0.941861	1	197	tags=19%, list=2%, signal=19%
GOBP_SODIUM_ION_HOMEOSTASIS	GOBP_SODIUM_ION_HOMEOSTASIS	20	0.503531	11213304	0.300199	0.940515	1	1014	tags=40%, list=11%, signal=45%
GOBP_QUINONE_METABOLIC_PROCESS	GOBP_QUINONE_METABOLIC_PROCESS	34	0.518975	11210489	0.36036	0.939695	1	1396	tags=32%, list=15%, signal=38%
GOBP_ACETYL_COA_METABOLIC_PROCESS	GOBP_ACETYL_COA_METABOLIC_PROCESS	29	0.404277	11208925	0.308	0.938294	1	1526	tags=24%, list=16%, signal=29%
GOBP_VESICLE_TETHERING	GOBP_VESICLE_TETHERING	29	0.322788	11194646	0.341948	0.942064	1	2096	tags=28%, list=23%, signal=36%
GOBP_REGULATION_OF_HEART_RATE	GOBP_REGULATION_OF_HEART_RATE	32	0.362151	11191443	0.236364	0.941254	1	426	tags=16%, list=5%, signal=16%
GOBP_TISSUE_REGENERATION	GOBP_TISSUE_REGENERATION	39	0.437653	11182721	0.216599	0.942868	1	511	tags=21%, list=6%, signal=22%
GOBP_DEVELOPMENTAL_GROWTH	GOBP_DEVELOPMENTAL_GROWTH	372	0.295348	11181185	0.174737	0.941459	1	1003	tags=16%, list=11%, signal=17%
GOBP_MICROTUBULE_DEPOLYMERIZATION	GOBP_MICROTUBULE_DEPOLYMERIZATION	30	0.403193	11179457	0.298246	0.940153	1	2087	tags=23%, list=23%, signal=30%
GOBP_POSITIVE_REGULATION_OF_PEPTIDYL_LYSINE_ACETYLATION	GOBP_POSITIVE_REGULATION_OF_PEPTIDYL_LYSINE_ACETYLATION	31	0.329084	11177292	0.30303	0.93902	1	3168	tags=39%, list=34%, signal=59%
GOBP_INTESTINAL_ABSORPTION	GOBP_INTESTINAL_ABSORPTION	21	0.476746	11177247	0.340708	0.937005	1	968	tags=24%, list=10%, signal=27%
GOBP_PROTEIN_TARGETING_TO_PEROXISOME	GOBP_PROTEIN_TARGETING_TO_PEROXISOME	17	0.410729	11175578	0.312236	0.935653	1	2761	tags=53%, list=30%, signal=75%
GOBP_NUCLEAR_MEMBRANE_REASSEMBLY	GOBP_NUCLEAR_MEMBRANE_REASSEMBLY	22	0.371349	11175516	0.339114	0.933663	1	1744	tags=23%, list=19%, signal=28%
GOBP_PROTEIN_LOCALIZATION_TO_CELL_JUNCTION	GOBP_PROTEIN_LOCALIZATION_TO_CELL_JUNCTION	67	0.323011	1117492	0.235772	0.931907	1	1786	tags=28%, list=19%, signal=35%
GOBP_GLYCEROPHOSPHOLIPID_BIOSYNTHETIC_PROCESS	GOBP_GLYCEROPHOSPHOLIPID_BIOSYNTHETIC_PROCESS	143	0.298094	11174631	0.229167	0.930023	1	1954	tags=29%, list=21%, signal=37%
GOBP_LYTIC_VACUOLE_ORGANIZATION	GOBP_LYTIC_VACUOLE_ORGANIZATION	80	0.299472	11174029	0.276507	0.928268	1	2862	tags=44%, list=31%, signal=63%
GOBP_SYNAPTIC_VESICLE_MEMBRANE_ORGANIZATION	GOBP_SYNAPTIC_VESICLE_MEMBRANE_ORGANIZATION	19	0.479614	11168447	0.349301	0.928539	1	179	tags=21%, list=2%, signal=21%
GOBP_RESPONSE_TO_DIETARY_EXCESS	GOBP_RESPONSE_TO_DIETARY_EXCESS	15	0.523099	11168038	0.311891	0.926769	1	458	tags=20%, list=5%, signal=21%
GOBP_CARDIAC_ATRIUM_DEVELOPMENT	GOBP_CARDIAC_ATRIUM_DEVELOPMENT	17	0.492278	11164318	0.312236	0.926254	1	1757	tags=47%, list=19%, signal=58%
GOBP_POSITIVE_REGULATION_OF_PROTEIN_KINASE_B_SIGNALING	GOBP_POSITIVE_REGULATION_OF_PROTEIN_KINASE_B_SIGNALING	59	0.414655	11162181	0.262846	0.925153	1	901	tags=22%, list=10%, signal=24%
GOBP_DEMETHYLATION	GOBP_DEMETHYLATION	47	0.354792	11161278	0.300403	0.923539	1	1705	tags=28%, list=18%, signal=34%
GOBP_CELLULAR_AMINO_ACID_BIOSYNTHETIC_PROCESS	GOBP_CELLULAR_AMINO_ACID_BIOSYNTHETIC_PROCESS	59	0.344565	11157062	0.262397	0.923278	1	1316	tags=24%, list=14%, signal=27%
GOBP_NEGATIVE_REGULATION_OF_OSTEOBLAST_DIFFERENTIATION	GOBP_NEGATIVE_REGULATION_OF_OSTEOBLAST_DIFFERENTIATION	20	0.4725	11147636	0.294	0.925107	1	426	tags=20%, list=5%, signal=21%
GOBP_TRIGLYCERIDE_BIOSYNTHETIC_PROCESS	GOBP_TRIGLYCERIDE_BIOSYNTHETIC_PROCESS	22	0.399551	11145997	0.311891	0.923748	1	2353	tags=45%, list=25%, signal=61%
GOBP_ADENYLATE_CYCLASE_MODULATING_G_PROTEIN_COUPLED_RECEPTOR_SIGNALING_PATHWAY	GOBP_ADENYLATE_CYCLASE_MODULATING_G_PROTEIN_COUPLED_RECEPTOR_SIGNALING_PATHWAY	59	0.382656	11143612	0.242972	0.92268	1	648	tags=19%, list=7%, signal=20%
GOBP_MUSCLE_CELL_MIGRATION	GOBP_MUSCLE_CELL_MIGRATION	51	0.419172	11138917	0.271805	0.922523	1	917	tags=22%, list=10%, signal=24%
GOBP_MONOCARBOXYLIC_ACID_METABOLIC_PROCESS	GOBP_MONOCARBOXYLIC_ACID_METABOLIC_PROCESS	372	0.291538	11138909	0.203463	0.920601	1	1593	tags=22%, list=17%, signal=26%
GOBP_REGULATION_OF_SYNAPTIC_TRANSMISSION_GLUTAMATERGIC	GOBP_REGULATION_OF_SYNAPTIC_TRANSMISSION_GLUTAMATERGIC	29	0.409995	11125203	0.282692	0.924179	1	1540	tags=31%, list=17%, signal=37%
GOBP_MUCOPOLYSACCHARIDE_METABOLIC_PROCESS	GOBP_MUCOPOLYSACCHARIDE_METABOLIC_PROCESS	47	0.421442	11124465	0.290526	0.922534	1	1382	tags=30%, list=15%, signal=35%
GOBP_FOREBRAIN_CELL_MIGRATION	GOBP_FOREBRAIN_CELL_MIGRATION	36	0.398931	1112338	0.2818	0.921051	1	1756	tags=25%, list=19%, signal=31%
GOBP_LIPID_OXIDATION	GOBP_LIPID_OXIDATION	79	0.351381	11110911	0.286652	0.92381	1	2119	tags=32%, list=23%, signal=41%
GOBP_KERATINOCYTE_PROLIFERATION	GOBP_KERATINOCYTE_PROLIFERATION	28	0.400259	11109295	0.287449	0.922483	1	180	tags=14%, list=2%, signal=15%
GOBP_NITRIC_OXIDE_MEDIATED_SIGNAL_TRANSDUCTION	GOBP_NITRIC_OXIDE_MEDIATED_SIGNAL_TRANSDUCTION	16	0.53434	11102142	0.31828	0.923318	1	458	tags=19%, list=5%, signal=20%
GOBP_REGULATION_OF_HETEROCHROMATIN_FORMATION	GOBP_REGULATION_OF_HETEROCHROMATIN_FORMATION	18	0.397988	11100599	0.372917	0.922003	1	41	tags=6%, list=0%, signal=6%
GOBP_POSITIVE_REGULATION_OF_ION_TRANSPORT	GOBP_POSITIVE_REGULATION_OF_ION_TRANSPORT	127	0.354378	11074836	0.255061	0.930106	1	1296	tags=24%, list=14%, signal=28%
GOBP_ADULT_BEHAVIOR	GOBP_ADULT_BEHAVIOR	70	0.346129	11057727	0.26839	0.93514	1	1730	tags=33%, list=19%, signal=40%
GOBP_OLIGODENDROCYTE_DIFFERENTIATION	GOBP_OLIGODENDROCYTE_DIFFERENTIATION	59	0.381514	11055324	0.281124	0.934215	1	857	tags=20%, list=9%, signal=22%
GOBP_ACETYL_COA_BIOSYNTHETIC_PROCESS	GOBP_ACETYL_COA_BIOSYNTHETIC_PROCESS	18	0.451307	11052967	0.356137	0.933236	1	538	tags=17%, list=6%, signal=18%
GOBP_THYMUS_DEVELOPMENT	GOBP_THYMUS_DEVELOPMENT	29	0.414235	11051968	0.317427	0.9317	1	1216	tags=24%, list=13%, signal=28%
GOBP_POTASSIUM_ION_IMPORT_ACROSS_PLASMA_MEMBRANE	GOBP_POTASSIUM_ION_IMPORT_ACROSS_PLASMA_MEMBRANE	19	0.438963	11045407	0.330544	0.93229	1	1633	tags=32%, list=18%, signal=38%
GOBP_NEGATIVE_REGULATION_OF_SMOOTH_MUSCLE_CELL_PROLIFERATION	GOBP_NEGATIVE_REGULATION_OF_SMOOTH_MUSCLE_CELL_PROLIFERATION	25	0.477925	11037805	0.305118	0.933481	1	458	tags=20%, list=5%, signal=21%
GOBP_PEPTIDYL_ARGININE_MODIFICATION	GOBP_PEPTIDYL_ARGININE_MODIFICATION	16	0.392173	11024997	0.35119	0.936582	1	1117	tags=25%, list=12%, signal=28%
GOBP_NEGATIVE_REGULATION_OF_LYMPHOCYTE_DIFFERENTIATION	GOBP_NEGATIVE_REGULATION_OF_LYMPHOCYTE_DIFFERENTIATION	18	0.484326	11023014	0.308793	0.935433	1	986	tags=39%, list=11%, signal=43%
GOBP_SOMITE_DEVELOPMENT	GOBP_SOMITE_DEVELOPMENT	42	0.355883	11019545	0.285417	0.934925	1	1727	tags=26%, list=19%, signal=32%
GOBP_CELLULAR_RESPONSE_TO_STEROID_HORMONE_STIMULUS	GOBP_CELLULAR_RESPONSE_TO_STEROID_HORMONE_STIMULUS	126	0.248918	11011753	0.258333	0.936073	1	993	tags=14%, list=11%, signal=16%
GOBP_ORGANIC_ACID_TRANSPORT	GOBP_ORGANIC_ACID_TRANSPORT	161	0.357378	11004364	0.247826	0.937122	1	917	tags=22%, list=10%, signal=24%
GOBP_POSITIVE_REGULATION_OF_CYTOSOLIC_CALCIUM_ION_CONCENTRATION	GOBP_POSITIVE_REGULATION_OF_CYTOSOLIC_CALCIUM_ION_CONCENTRATION	45	0.424997	11002781	0.320628	0.935829	1	1260	tags=31%, list=14%, signal=36%
GOBP_CELLULAR_AMINO_ACID_METABOLIC_PROCESS	GOBP_CELLULAR_AMINO_ACID_METABOLIC_PROCESS	192	0.306018	10994784	0.285714	0.93713	1	1512	tags=22%, list=16%, signal=26%
GOBP_REGULATION_OF_ACTIN_NUCLEATION	GOBP_REGULATION_OF_ACTIN_NUCLEATION	32	0.365511	10993118	0.337786	0.935898	1	1470	tags=22%, list=16%, signal=26%
GOBP_FATTY_ACID_METABOLIC_PROCESS	GOBP_FATTY_ACID_METABOLIC_PROCESS	240	0.315296	10976121	0.272138	0.94084	1	1593	tags=25%, list=17%, signal=29%
GOBP_MEGAKARYOCYTE_DIFFERENTIATION	GOBP_MEGAKARYOCYTE_DIFFERENTIATION	32	0.346909	10972186	0.302505	0.940505	1	914	tags=13%, list=10%, signal=14%
GOBP_REGULATION_OF_NEUROTRANSMITTER_TRANSPORT	GOBP_REGULATION_OF_NEUROTRANSMITTER_TRANSPORT	57	0.381844	10969325	0.299213	0.939704	1	1169	tags=25%, list=13%, signal=28%
GOBP_ESTABLISHMENT_OR_MAINTENANCE_OF_MONOPOLAR_CELL_POLARITY	GOBP_ESTABLISHMENT_OR_MAINTENANCE_OF_MONOPOLAR_CELL_POLARITY	21	0.379559	10968844	0.336049	0.938022	1	1690	tags=33%, list=18%, signal=41%
GOBP_RESPONSE_TO_STARVATION	GOBP_RESPONSE_TO_STARVATION	135	0.269961	10967175	0.244231	0.936823	1	1089	tags=13%, list=12%, signal=15%
GOBP_REGULATION_OF_NEURON_MIGRATION	GOBP_REGULATION_OF_NEURON_MIGRATION	26	0.429751	10964525	0.290984	0.936033	1	742	tags=19%, list=8%, signal=21%
GOBP_POTASSIUM_ION_HOMEOSTASIS	GOBP_POTASSIUM_ION_HOMEOSTASIS	17	0.455931	10963447	0.338235	0.934613	1	1633	tags=41%, list=18%, signal=50%
GOBP_CELLULAR_MONOVALENT_INORGANIC_CATION_HOMEOSTASIS	GOBP_CELLULAR_MONOVALENT_INORGANIC_CATION_HOMEOSTASIS	69	0.314289	1096197	0.29087	0.933377	1	2131	tags=35%, list=23%, signal=45%
GOBP_PHOSPHOLIPID_METABOLIC_PROCESS	GOBP_PHOSPHOLIPID_METABOLIC_PROCESS	242	0.27437	10960875	0.222672	0.931977	1	2467	tags=33%, list=27%, signal=44%
GOBP_CEREBELLAR_CORTEX_MORPHOGENESIS	GOBP_CEREBELLAR_CORTEX_MORPHOGENESIS	20	0.430451	10958993	0.367886	0.930924	1	586	tags=15%, list=6%, signal=16%
GOBP_CENTRAL_NERVOUS_SYSTEM_NEURON_DIFFERENTIATION	GOBP_CENTRAL_NERVOUS_SYSTEM_NEURON_DIFFERENTIATION	93	0.354473	10936863	0.270103	0.937607	1	1665	tags=28%, list=18%, signal=34%
GOBP_LIPOPROTEIN_METABOLIC_PROCESS	GOBP_LIPOPROTEIN_METABOLIC_PROCESS	75	0.311475	10920035	0.337278	0.942551	1	2006	tags=29%, list=22%, signal=37%
GOBP_SODIUM_ION_TRANSPORT	GOBP_SODIUM_ION_TRANSPORT	100	0.343878	10915613	0.279412	0.942443	1	1210	tags=23%, list=13%, signal=26%
GOBP_OLIGOSACCHARIDE_METABOLIC_PROCESS	GOBP_OLIGOSACCHARIDE_METABOLIC_PROCESS	26	0.452428	10912431	0.366667	0.941814	1	2019	tags=38%, list=22%, signal=49%
GOBP_LOCOMOTORY_BEHAVIOR	GOBP_LOCOMOTORY_BEHAVIOR	106	0.320341	10909933	0.269231	0.940871	1	1378	tags=21%, list=15%, signal=24%
GOBP_REGULATION_OF_BONE_REMODELING	GOBP_REGULATION_OF_BONE_REMODELING	18	0.46742	10894777	0.317907	0.944922	1	889	tags=39%, list=10%, signal=43%
GOBP_REGULATION_OF_CIRCADIAN_RHYTHM	GOBP_REGULATION_OF_CIRCADIAN_RHYTHM	63	0.261928	10886589	0.315068	0.946382	1	72	tags=3%, list=1%, signal=3%
GOBP_MUSCLE_HYPERTROPHY	GOBP_MUSCLE_HYPERTROPHY	52	0.34497	10882213	0.333333	0.946303	1	356	tags=8%, list=4%, signal=8%
GOBP_PURINE_CONTAINING_COMPOUND_METABOLIC_PROCESS	GOBP_PURINE_CONTAINING_COMPOUND_METABOLIC_PROCESS	342	0.228721	10881087	0.274123	0.944865	1	2416	tags=32%, list=26%, signal=42%
GOBP_CATION_TRANSMEMBRANE_TRANSPORT	GOBP_CATION_TRANSMEMBRANE_TRANSPORT	398	0.285937	10876822	0.266949	0.944705	1	1725	tags=27%, list=19%, signal=32%
GOBP_POSITIVE_REGULATION_OF_ANION_TRANSPORT	GOBP_POSITIVE_REGULATION_OF_ANION_TRANSPORT	24	0.504044	10875646	0.348008	0.943324	1	1106	tags=38%, list=12%, signal=42%
GOBP_REGULATION_OF_INTRACELLULAR_STEROID_HORMONE_RECEPTOR_SIGNALING_PATHWAY	GOBP_REGULATION_OF_INTRACELLULAR_STEROID_HORMONE_RECEPTOR_SIGNALING_PATHWAY	52	0.265662	10871328	0.320487	0.94307	1	950	tags=13%, list=10%, signal=15%
GOBP_DOSAGE_COMPENSATION	GOBP_DOSAGE_COMPENSATION	26	0.36058	1087111	0.368421	0.941345	1	278	tags=8%, list=3%, signal=8%
GOBP_AMINO_ACID_TRANSMEMBRANE_TRANSPORT	GOBP_AMINO_ACID_TRANSMEMBRANE_TRANSPORT	58	0.380874	10860732	0.315261	0.943716	1	735	tags=21%, list=8%, signal=22%
GOBP_NEURON_CELLULAR_HOMEOSTASIS	GOBP_NEURON_CELLULAR_HOMEOSTASIS	26	0.383492	10859398	0.339357	0.942496	1	2175	tags=38%, list=23%, signal=50%
GOBP_REGULATION_OF_EXOCYTOSIS	GOBP_REGULATION_OF_EXOCYTOSIS	130	0.334463	10857934	0.301181	0.941295	1	942	tags=17%, list=10%, signal=19%
GOBP_ANATOMICAL_STRUCTURE_MATURATION	GOBP_ANATOMICAL_STRUCTURE_MATURATION	107	0.309055	10851922	0.271047	0.941852	1	1109	tags=17%, list=12%, signal=19%
GOBP_KERATINIZATION	GOBP_KERATINIZATION	29	0.502826	10848973	0.379953	0.941278	1	2589	tags=48%, list=28%, signal=67%
GOBP_T_CELL_HOMEOSTASIS	GOBP_T_CELL_HOMEOSTASIS	25	0.3843	10848869	0.324853	0.939536	1	1954	tags=40%, list=21%, signal=51%
GOBP_HEMATOPOIETIC_PROGENITOR_CELL_DIFFERENTIATION	GOBP_HEMATOPOIETIC_PROGENITOR_CELL_DIFFERENTIATION	77	0.296662	10844439	0.324895	0.939522	1	1274	tags=18%, list=14%, signal=21%
GOBP_SULFUR_COMPOUND_METABOLIC_PROCESS	GOBP_SULFUR_COMPOUND_METABOLIC_PROCESS	224	0.302232	10844089	0.298507	0.937894	1	1581	tags=23%, list=17%, signal=27%
GOBP_PHOSPHOLIPID_TRANSLOCATION	GOBP_PHOSPHOLIPID_TRANSLOCATION	27	0.409227	10841678	0.323887	0.937019	1	2380	tags=44%, list=26%, signal=60%
GOBP_RESPONSE_TO_METAL_ION	GOBP_RESPONSE_TO_METAL_ION	215	0.334413	10836532	0.280632	0.93727	1	1904	tags=30%, list=21%, signal=37%
GOBP_SEQUESTERING_OF_METAL_ION	GOBP_SEQUESTERING_OF_METAL_ION	17	0.478199	10829482	0.366316	0.938293	1	1007	tags=35%, list=11%, signal=40%
GOBP_NUCLEOSOME_ASSEMBLY	GOBP_NUCLEOSOME_ASSEMBLY	41	0.3531	10825468	0.36157	0.938009	1	1906	tags=22%, list=21%, signal=28%
GOBP_RESPONSE_TO_ETHANOL	GOBP_RESPONSE_TO_ETHANOL	62	0.379947	10823611	0.345703	0.936908	1	2604	tags=40%, list=28%, signal=56%
GOBP_EMBRYONIC_PLACENTA_DEVELOPMENT	GOBP_EMBRYONIC_PLACENTA_DEVELOPMENT	41	0.402046	10821937	0.333333	0.935824	1	481	tags=12%, list=5%, signal=13%
GOBP_NEGATIVE_REGULATION_OF_ACTIN_FILAMENT_BUNDLE_ASSEMBLY	GOBP_NEGATIVE_REGULATION_OF_ACTIN_FILAMENT_BUNDLE_ASSEMBLY	21	0.389757	10820874	0.373932	0.934508	1	495	tags=14%, list=5%, signal=15%
GOBP_REGIONALIZATION	GOBP_REGIONALIZATION	149	0.333428	10818366	0.258947	0.933736	1	862	tags=17%, list=9%, signal=18%
GOBP_RHYTHMIC_PROCESS	GOBP_RHYTHMIC_PROCESS	166	0.269563	10809517	0.269231	0.935301	1	1718	tags=19%, list=19%, signal=23%
GOBP_PROTEIN_DEMETHYLATION	GOBP_PROTEIN_DEMETHYLATION	25	0.387014	10802237	0.38755	0.936348	1	1705	tags=32%, list=18%, signal=39%
GOBP_PATTERN_SPECIFICATION_PROCESS	GOBP_PATTERN_SPECIFICATION_PROCESS	194	0.312878	10799863	0.246914	0.935546	1	1194	tags=19%, list=13%, signal=21%
GOBP_NEGATIVE_REGULATION_OF_T_CELL_DIFFERENTIATION	GOBP_NEGATIVE_REGULATION_OF_T_CELL_DIFFERENTIATION	16	0.492549	10798508	0.345455	0.934346	1	986	tags=38%, list=11%, signal=42%
GOBP_REGULATION_OF_SYNAPTIC_VESICLE_EXOCYTOSIS	GOBP_REGULATION_OF_SYNAPTIC_VESICLE_EXOCYTOSIS	35	0.383121	10796131	0.344898	0.933548	1	885	tags=23%, list=10%, signal=25%
GOBP_CELLULAR_CARBOHYDRATE_BIOSYNTHETIC_PROCESS	GOBP_CELLULAR_CARBOHYDRATE_BIOSYNTHETIC_PROCESS	40	0.353531	10790212	0.345528	0.934031	1	2375	tags=40%, list=26%, signal=54%
GOBP_CARBOHYDRATE_DERIVATIVE_BIOSYNTHETIC_PROCESS	GOBP_CARBOHYDRATE_DERIVATIVE_BIOSYNTHETIC_PROCESS	429	0.251481	10774027	0.303226	0.938467	1	2491	tags=37%, list=27%, signal=48%
GOBP_AROMATIC_AMINO_ACID_FAMILY_METABOLIC_PROCESS	GOBP_AROMATIC_AMINO_ACID_FAMILY_METABOLIC_PROCESS	16	0.510022	10770646	0.399142	0.938068	1	408	tags=19%, list=4%, signal=20%
GOBP_PHOSPHOLIPID_DEPHOSPHORYLATION	GOBP_PHOSPHOLIPID_DEPHOSPHORYLATION	29	0.351644	10764788	0.35098	0.93855	1	1312	tags=17%, list=14%, signal=20%
GOBP_NUCLEOBASE_CONTAINING_SMALL_MOLECULE_METABOLIC_PROCESS	GOBP_NUCLEOBASE_CONTAINING_SMALL_MOLECULE_METABOLIC_PROCESS	474	0.225637	1073471	0.24838	0.948161	1	1619	tags=20%, list=17%, signal=24%
GOBP_PEROXISOMAL_TRANSPORT	GOBP_PEROXISOMAL_TRANSPORT	20	0.38084	10733994	0.348387	0.946701	1	2119	tags=40%, list=23%, signal=52%
GOBP_PROTEIN_LOCALIZATION_TO_SYNAPSE	GOBP_PROTEIN_LOCALIZATION_TO_SYNAPSE	43	0.33431	10732253	0.34127	0.945592	1	2906	tags=47%, list=31%, signal=67%
GOBP_REGULATION_OF_PLATELET_DERIVED_GROWTH_FACTOR_RECEPTOR_SIGNALING_PATHWAY	GOBP_REGULATION_OF_PLATELET_DERIVED_GROWTH_FACTOR_RECEPTOR_SIGNALING_PATHWAY	18	0.434226	10729182	0.35	0.945075	1	1550	tags=33%, list=17%, signal=40%
GOBP_AMINO_ACID_TRANSPORT	GOBP_AMINO_ACID_TRANSPORT	78	0.361382	10721048	0.300626	0.946514	1	735	tags=22%, list=8%, signal=23%
GOBP_MOTOR_NEURON_APOPTOTIC_PROCESS	GOBP_MOTOR_NEURON_APOPTOTIC_PROCESS	17	0.412551	10720247	0.347737	0.945117	1	1260	tags=29%, list=14%, signal=34%
GOBP_REGULATION_OF_GRANULOCYTE_CHEMOTAXIS	GOBP_REGULATION_OF_GRANULOCYTE_CHEMOTAXIS	23	0.427477	10719272	0.343158	0.943775	1	1840	tags=39%, list=20%, signal=49%
GOBP_CELLULAR_HOMEOSTASIS	GOBP_CELLULAR_HOMEOSTASIS	423	0.269357	10715314	0.253968	0.943643	1	1727	tags=26%, list=19%, signal=30%
GOBP_ESTABLISHMENT_OF_EPITHELIAL_CELL_POLARITY	GOBP_ESTABLISHMENT_OF_EPITHELIAL_CELL_POLARITY	23	0.351518	10715144	0.365112	0.942006	1	2278	tags=35%, list=25%, signal=46%
GOBP_RESPIRATORY_SYSTEM_PROCESS	GOBP_RESPIRATORY_SYSTEM_PROCESS	20	0.435476	10713787	0.356299	0.940796	1	1224	tags=25%, list=13%, signal=29%
GOBP_ARACHIDONIC_ACID_METABOLIC_PROCESS	GOBP_ARACHIDONIC_ACID_METABOLIC_PROCESS	28	0.417358	10708197	0.405295	0.941225	1	2336	tags=50%, list=25%, signal=67%
GOBP_LYMPHOCYTE_HOMEOSTASIS	GOBP_LYMPHOCYTE_HOMEOSTASIS	38	0.346232	10707365	0.327044	0.939851	1	2028	tags=37%, list=22%, signal=47%
GOBP_MICROTUBULE_POLYMERIZATION	GOBP_MICROTUBULE_POLYMERIZATION	68	0.338198	10702624	0.389691	0.939963	1	920	tags=16%, list=10%, signal=18%
GOBP_REGULATION_OF_MUSCLE_HYPERTROPHY	GOBP_REGULATION_OF_MUSCLE_HYPERTROPHY	37	0.380473	10699213	0.355422	0.93955	1	88	tags=5%, list=1%, signal=5%
GOBP_REGULATION_OF_MICROTUBULE_DEPOLYMERIZATION	GOBP_REGULATION_OF_MICROTUBULE_DEPOLYMERIZATION	22	0.425733	10693607	0.388372	0.939989	1	2087	tags=23%, list=23%, signal=29%
GOBP_NEGATIVE_REGULATION_OF_PEPTIDASE_ACTIVITY	GOBP_NEGATIVE_REGULATION_OF_PEPTIDASE_ACTIVITY	128	0.356748	10693302	0.290984	0.938437	1	1056	tags=17%, list=11%, signal=19%
GOBP_REGULATION_OF_MEMBRANE_LIPID_DISTRIBUTION	GOBP_REGULATION_OF_MEMBRANE_LIPID_DISTRIBUTION	32	0.402471	10693053	0.357895	0.936851	1	1032	tags=22%, list=11%, signal=25%
GOBP_INTRACELLULAR_PH_REDUCTION	GOBP_INTRACELLULAR_PH_REDUCTION	40	0.282915	10691	0.365269	0.935983	1	3404	tags=58%, list=37%, signal=90%
GOBP_NEURON_MATURATION	GOBP_NEURON_MATURATION	21	0.448505	10690087	0.380457	0.934687	1	1776	tags=29%, list=19%, signal=35%
GOBP_POSITIVE_REGULATION_OF_TRANSPORT	GOBP_POSITIVE_REGULATION_OF_TRANSPORT	496	0.27291	10688869	0.294845	0.933526	1	1029	tags=14%, list=11%, signal=15%
GOBP_REGULATION_OF_ANION_TRANSPORT	GOBP_REGULATION_OF_ANION_TRANSPORT	44	0.440466	1068678	0.336756	0.932737	1	901	tags=30%, list=10%, signal=33%
GOBP_VACUOLAR_LOCALIZATION	GOBP_VACUOLAR_LOCALIZATION	57	0.348974	10686535	0.332008	0.931189	1	777	tags=16%, list=8%, signal=17%
GOBP_POSITIVE_REGULATION_OF_PROTEIN_CONTAINING_COMPLEX_DISASSEMBLY	GOBP_POSITIVE_REGULATION_OF_PROTEIN_CONTAINING_COMPLEX_DISASSEMBLY	24	0.386783	10686406	0.348361	0.92962	1	1713	tags=29%, list=18%, signal=36%
GOBP_PROTEOGLYCAN_BIOSYNTHETIC_PROCESS	GOBP_PROTEOGLYCAN_BIOSYNTHETIC_PROCESS	29	0.398969	10682437	0.347107	0.929484	1	2599	tags=45%, list=28%, signal=62%
GOBP_NEGATIVE_REGULATION_OF_I_KAPPAB_KINASE_NF_KAPPAB_SIGNALING	GOBP_NEGATIVE_REGULATION_OF_I_KAPPAB_KINASE_NF_KAPPAB_SIGNALING	27	0.375726	10679743	0.358121	0.928905	1	1848	tags=30%, list=20%, signal=37%
GOBP_ORGANELLE_FUSION	GOBP_ORGANELLE_FUSION	125	0.272568	10674019	0.335443	0.929457	1	1920	tags=24%, list=21%, signal=30%
GOBP_REGULATION_OF_MONONUCLEAR_CELL_MIGRATION	GOBP_REGULATION_OF_MONONUCLEAR_CELL_MIGRATION	60	0.353656	10656725	0.346555	0.934165	1	738	tags=15%, list=8%, signal=16%
GOBP_MRNA_MODIFICATION	GOBP_MRNA_MODIFICATION	28	0.413755	10653603	0.407115	0.933734	1	2968	tags=43%, list=32%, signal=63%
GOBP_REGULATION_OF_CALCIUM_ION_IMPORT	GOBP_REGULATION_OF_CALCIUM_ION_IMPORT	16	0.506021	10651546	0.396963	0.932916	1	917	tags=25%, list=10%, signal=28%
GOBP_CERAMIDE_BIOSYNTHETIC_PROCESS	GOBP_CERAMIDE_BIOSYNTHETIC_PROCESS	38	0.371351	10650601	0.360417	0.931679	1	2586	tags=47%, list=28%, signal=65%
GOBP_POSITIVE_REGULATION_OF_ION_TRANSMEMBRANE_TRANSPORT	GOBP_POSITIVE_REGULATION_OF_ION_TRANSMEMBRANE_TRANSPORT	78	0.349393	10648752	0.341564	0.930777	1	1589	tags=29%, list=17%, signal=35%
GOBP_REGULATION_OF_TUBE_SIZE	GOBP_REGULATION_OF_TUBE_SIZE	51	0.385108	10648241	0.323353	0.929359	1	1409	tags=29%, list=15%, signal=34%
GOBP_HEMATOPOIETIC_STEM_CELL_DIFFERENTIATION	GOBP_HEMATOPOIETIC_STEM_CELL_DIFFERENTIATION	24	0.318288	10645512	0.355805	0.928809	1	1269	tags=21%, list=14%, signal=24%
GOBP_HIPPOCAMPUS_DEVELOPMENT	GOBP_HIPPOCAMPUS_DEVELOPMENT	46	0.346164	1064532	0.363273	0.927292	1	1469	tags=17%, list=16%, signal=21%
GOBP_INORGANIC_ION_TRANSMEMBRANE_TRANSPORT	GOBP_INORGANIC_ION_TRANSMEMBRANE_TRANSPORT	379	0.273983	10644127	0.303347	0.926143	1	1634	tags=27%, list=18%, signal=31%
GOBP_POSITIVE_REGULATION_OF_MUSCLE_HYPERTROPHY	GOBP_POSITIVE_REGULATION_OF_MUSCLE_HYPERTROPHY	16	0.375277	10643779	0.365759	0.924696	1	88	tags=6%, list=1%, signal=6%
GOBP_VIRION_ASSEMBLY	GOBP_VIRION_ASSEMBLY	35	0.314209	10638016	0.41109	0.925265	1	1863	tags=23%, list=20%, signal=28%
GOBP_DIENCEPHALON_DEVELOPMENT	GOBP_DIENCEPHALON_DEVELOPMENT	32	0.434123	1063338	0.343348	0.925396	1	246	tags=19%, list=3%, signal=19%
GOBP_CELLULAR_RESPONSE_TO_CORTICOSTEROID_STIMULUS	GOBP_CELLULAR_RESPONSE_TO_CORTICOSTEROID_STIMULUS	35	0.363292	10624818	0.342857	0.926819	1	1434	tags=31%, list=15%, signal=37%
GOBP_NEGATIVE_REGULATION_OF_LIPID_METABOLIC_PROCESS	GOBP_NEGATIVE_REGULATION_OF_LIPID_METABOLIC_PROCESS	46	0.363335	10620544	0.349901	0.926804	1	596	tags=17%, list=6%, signal=18%
GOBP_REGULATION_OF_NEUTROPHIL_CHEMOTAXIS	GOBP_REGULATION_OF_NEUTROPHIL_CHEMOTAXIS	16	0.471209	1061311	0.363257	0.92801	1	1840	tags=50%, list=20%, signal=62%
GOBP_METAL_ION_TRANSPORT	GOBP_METAL_ION_TRANSPORT	367	0.28987	10608697	0.29724	0.928043	1	1216	tags=20%, list=13%, signal=22%
GOBP_REGULATION_OF_EPIDERMIS_DEVELOPMENT	GOBP_REGULATION_OF_EPIDERMIS_DEVELOPMENT	33	0.395001	10607086	0.3875	0.926998	1	629	tags=18%, list=7%, signal=19%
GOBP_REGULATION_OF_TRANS_SYNAPTIC_SIGNALING	GOBP_REGULATION_OF_TRANS_SYNAPTIC_SIGNALING	227	0.304468	10606953	0.305284	0.925465	1	1424	tags=24%, list=15%, signal=27%
GOBP_FEEDING_BEHAVIOR	GOBP_FEEDING_BEHAVIOR	29	0.391657	10605855	0.365462	0.924322	1	1435	tags=31%, list=15%, signal=37%
GOBP_LIPID_MODIFICATION	GOBP_LIPID_MODIFICATION	133	0.306425	10604597	0.334056	0.923202	1	2044	tags=28%, list=22%, signal=35%
GOBP_ORGANIC_ACID_BIOSYNTHETIC_PROCESS	GOBP_ORGANIC_ACID_BIOSYNTHETIC_PROCESS	187	0.284284	1060454	0.273109	0.92167	1	1581	tags=25%, list=17%, signal=30%
GOBP_MULTI_MULTICELLULAR_ORGANISM_PROCESS	GOBP_MULTI_MULTICELLULAR_ORGANISM_PROCESS	100	0.374257	10603036	0.337449	0.920679	1	1384	tags=26%, list=15%, signal=30%
GOBP_RETINOIC_ACID_RECEPTOR_SIGNALING_PATHWAY	GOBP_RETINOIC_ACID_RECEPTOR_SIGNALING_PATHWAY	18	0.387712	10602812	0.389937	0.91921	1	881	tags=22%, list=10%, signal=25%
GOBP_CARDIAC_CELL_DEVELOPMENT	GOBP_CARDIAC_CELL_DEVELOPMENT	45	0.344467	10599024	0.360996	0.919038	1	463	tags=11%, list=5%, signal=12%
GOBP_PYRIMIDINE_CONTAINING_COMPOUND_METABOLIC_PROCESS	GOBP_PYRIMIDINE_CONTAINING_COMPOUND_METABOLIC_PROCESS	59	0.330375	10587623	0.346939	0.92161	1	757	tags=19%, list=8%, signal=20%
GOBP_CIRCADIAN_RHYTHM	GOBP_CIRCADIAN_RHYTHM	112	0.279445	1058637	0.361446	0.920522	1	1393	tags=15%, list=15%, signal=18%
GOBP_EPITHELIAL_CELL_DIFFERENTIATION	GOBP_EPITHELIAL_CELL_DIFFERENTIATION	375	0.342435	10585127	0.347253	0.919437	1	1003	tags=18%, list=11%, signal=20%
GOBP_NEGATIVE_REGULATION_OF_HYDROLASE_ACTIVITY	GOBP_NEGATIVE_REGULATION_OF_HYDROLASE_ACTIVITY	197	0.311797	105832	0.305556	0.918521	1	1056	tags=14%, list=11%, signal=16%
GOBP_GOLGI_TO_ENDOSOME_TRANSPORT	GOBP_GOLGI_TO_ENDOSOME_TRANSPORT	16	0.383094	10582806	0.404472	0.917132	1	1803	tags=25%, list=19%, signal=31%
GOBP_REGULATION_OF_TRANSPORTER_ACTIVITY	GOBP_REGULATION_OF_TRANSPORTER_ACTIVITY	129	0.307563	105815	0.33	0.916036	1	782	tags=17%, list=8%, signal=18%
GOBP_NEGATIVE_REGULATION_OF_LEUKOCYTE_APOPTOTIC_PROCESS	GOBP_NEGATIVE_REGULATION_OF_LEUKOCYTE_APOPTOTIC_PROCESS	29	0.374591	10581143	0.368015	0.914622	1	2407	tags=38%, list=26%, signal=51%
GOBP_PROTEIN_CONTAINING_COMPLEX_DISASSEMBLY	GOBP_PROTEIN_CONTAINING_COMPLEX_DISASSEMBLY	188	0.231017	10580096	0.334669	0.913512	1	2372	tags=24%, list=26%, signal=32%
GOBP_VERY_LONG_CHAIN_FATTY_ACID_METABOLIC_PROCESS	GOBP_VERY_LONG_CHAIN_FATTY_ACID_METABOLIC_PROCESS	22	0.428557	10579193	0.381053	0.912335	1	2044	tags=36%, list=22%, signal=47%
GOBP_OSTEOBLAST_PROLIFERATION	GOBP_OSTEOBLAST_PROLIFERATION	19	0.477704	10569336	0.407631	0.914479	1	158	tags=16%, list=2%, signal=16%
GOBP_REGULATION_OF_MITOCHONDRION_ORGANIZATION	GOBP_REGULATION_OF_MITOCHONDRION_ORGANIZATION	109	0.27009	10564669	0.348195	0.914624	1	2915	tags=38%, list=31%, signal=54%
GOBP_REACTIVE_NITROGEN_SPECIES_METABOLIC_PROCESS	GOBP_REACTIVE_NITROGEN_SPECIES_METABOLIC_PROCESS	48	0.395741	10558518	0.351515	0.915375	1	156	tags=13%, list=2%, signal=13%
GOBP_BRAIN_MORPHOGENESIS	GOBP_BRAIN_MORPHOGENESIS	21	0.387102	10555257	0.393509	0.915086	1	2050	tags=38%, list=22%, signal=49%
GOBP_IMPORT_INTO_CELL	GOBP_IMPORT_INTO_CELL	116	0.34578	10546646	0.355236	0.916729	1	735	tags=16%, list=8%, signal=18%
GOBP_REGULATION_OF_NEURON_DIFFERENTIATION	GOBP_REGULATION_OF_NEURON_DIFFERENTIATION	102	0.340661	10544195	0.333333	0.916145	1	1147	tags=20%, list=12%, signal=22%
GOBP_TELOMERE_CAPPING	GOBP_TELOMERE_CAPPING	28	0.293353	10541935	0.378486	0.915431	1	1837	tags=21%, list=20%, signal=27%
GOBP_PROTEIN_DEPOLYMERIZATION	GOBP_PROTEIN_DEPOLYMERIZATION	86	0.319965	10536461	0.369835	0.915819	1	882	tags=10%, list=10%, signal=11%
GOBP_DEVELOPMENT_OF_PRIMARY_SEXUAL_CHARACTERISTICS	GOBP_DEVELOPMENT_OF_PRIMARY_SEXUAL_CHARACTERISTICS	120	0.303988	10534173	0.336842	0.91518	1	2044	tags=27%, list=22%, signal=34%
GOBP_MALE_GAMETE_GENERATION	GOBP_MALE_GAMETE_GENERATION	233	0.263827	1052181	0.307054	0.918083	1	2301	tags=28%, list=25%, signal=37%
GOBP_RESPONSE_TO_HORMONE	GOBP_RESPONSE_TO_HORMONE	481	0.273743	1051454	0.331992	0.9191	1	1003	tags=12%, list=11%, signal=13%
GOBP_GLUTAMINE_FAMILY_AMINO_ACID_METABOLIC_PROCESS	GOBP_GLUTAMINE_FAMILY_AMINO_ACID_METABOLIC_PROCESS	53	0.342168	105097	0.363825	0.919392	1	1583	tags=28%, list=17%, signal=34%
GOBP_POLARIZED_EPITHELIAL_CELL_DIFFERENTIATION	GOBP_POLARIZED_EPITHELIAL_CELL_DIFFERENTIATION	17	0.401775	10507158	0.412371	0.918827	1	2278	tags=47%, list=25%, signal=62%
GOBP_GLYCEROPHOSPHOLIPID_METABOLIC_PROCESS	GOBP_GLYCEROPHOSPHOLIPID_METABOLIC_PROCESS	190	0.267065	10496181	0.352941	0.921393	1	1954	tags=26%, list=21%, signal=33%
GOBP_GLYCEROLIPID_METABOLIC_PROCESS	GOBP_GLYCEROLIPID_METABOLIC_PROCESS	233	0.266339	10491536	0.32882	0.921627	1	1954	tags=28%, list=21%, signal=35%
GOBP_MYOTUBE_DIFFERENTIATION	GOBP_MYOTUBE_DIFFERENTIATION	65	0.349391	10487776	0.36553	0.921537	1	353	tags=11%, list=4%, signal=11%
GOBP_REGULATION_OF_OSSIFICATION	GOBP_REGULATION_OF_OSSIFICATION	55	0.35344	10486184	0.355469	0.920643	1	655	tags=18%, list=7%, signal=19%
GOBP_TRANSMISSION_OF_NERVE_IMPULSE	GOBP_TRANSMISSION_OF_NERVE_IMPULSE	23	0.364842	10474882	0.382413	0.923123	1	1274	tags=22%, list=14%, signal=25%
GOBP_POSITIVE_REGULATION_OF_DEVELOPMENTAL_GROWTH	GOBP_POSITIVE_REGULATION_OF_DEVELOPMENTAL_GROWTH	82	0.304741	10474814	0.364542	0.921672	1	1003	tags=16%, list=11%, signal=18%
GOBP_RESPONSE_TO_STEROID_HORMONE	GOBP_RESPONSE_TO_STEROID_HORMONE	190	0.285432	10459085	0.36853	0.925809	1	1212	tags=18%, list=13%, signal=20%
GOBP_MORPHOGENESIS_OF_A_BRANCHING_STRUCTURE	GOBP_MORPHOGENESIS_OF_A_BRANCHING_STRUCTURE	96	0.355016	1045681	0.357616	0.925092	1	1216	tags=23%, list=13%, signal=26%
GOBP_EMBRYONIC_SKELETAL_SYSTEM_DEVELOPMENT	GOBP_EMBRYONIC_SKELETAL_SYSTEM_DEVELOPMENT	62	0.355793	10456496	0.362683	0.923735	1	1062	tags=26%, list=11%, signal=29%
GOBP_GENITALIA_DEVELOPMENT	GOBP_GENITALIA_DEVELOPMENT	18	0.399985	1045221	0.386503	0.92371	1	1781	tags=44%, list=19%, signal=55%
GOBP_PROTEIN_DEGLYCOSYLATION	GOBP_PROTEIN_DEGLYCOSYLATION	20	0.354119	10436611	0.375502	0.927787	1	1717	tags=30%, list=19%, signal=37%
GOBP_CELLULAR_OXIDANT_DETOXIFICATION	GOBP_CELLULAR_OXIDANT_DETOXIFICATION	62	0.370552	10434417	0.355748	0.927076	1	1409	tags=26%, list=15%, signal=30%
GOBP_RESPONSE_TO_ALCOHOL	GOBP_RESPONSE_TO_ALCOHOL	128	0.328506	10429217	0.398	0.927376	1	1732	tags=22%, list=19%, signal=27%
GOBP_VITAMIN_METABOLIC_PROCESS	GOBP_VITAMIN_METABOLIC_PROCESS	67	0.339334	10428348	0.378723	0.926212	1	1316	tags=18%, list=14%, signal=21%
GOBP_POSITIVE_REGULATION_OF_TRANSMEMBRANE_TRANSPORT	GOBP_POSITIVE_REGULATION_OF_TRANSMEMBRANE_TRANSPORT	103	0.313003	10428218	0.366	0.924801	1	1589	tags=25%, list=17%, signal=30%
GOBP_REGULATION_OF_SIGNAL_TRANSDUCTION_BY_P53_CLASS_MEDIATOR	GOBP_REGULATION_OF_SIGNAL_TRANSDUCTION_BY_P53_CLASS_MEDIATOR	75	0.254531	1042358	0.385542	0.925051	1	1994	tags=21%, list=22%, signal=27%
GOBP_POSITIVE_REGULATION_OF_ORGANIC_ACID_TRANSPORT	GOBP_POSITIVE_REGULATION_OF_ORGANIC_ACID_TRANSPORT	25	0.467754	10421842	0.40592	0.924214	1	1106	tags=32%, list=12%, signal=36%
GOBP_PEPTIDYL_ASPARAGINE_MODIFICATION	GOBP_PEPTIDYL_ASPARAGINE_MODIFICATION	22	0.398885	10420502	0.419006	0.923211	1	3563	tags=55%, list=38%, signal=88%
GOBP_LYMPHOCYTE_APOPTOTIC_PROCESS	GOBP_LYMPHOCYTE_APOPTOTIC_PROCESS	45	0.353388	10411974	0.35865	0.924733	1	2231	tags=36%, list=24%, signal=47%
GOBP_OLFACTORY_LOBE_DEVELOPMENT	GOBP_OLFACTORY_LOBE_DEVELOPMENT	21	0.4749	10396925	0.387368	0.928574	1	1690	tags=48%, list=18%, signal=58%
GOBP_STEROID_HORMONE_MEDIATED_SIGNALING_PATHWAY	GOBP_STEROID_HORMONE_MEDIATED_SIGNALING_PATHWAY	85	0.211914	10385641	0.362661	0.931103	1	950	tags=11%, list=10%, signal=12%
GOBP_RESPONSE_TO_AXON_INJURY	GOBP_RESPONSE_TO_AXON_INJURY	52	0.35939	10378407	0.382231	0.932265	1	1315	tags=19%, list=14%, signal=22%
GOBP_INTRINSIC_APOPTOTIC_SIGNALING_PATHWAY_IN_RESPONSE_TO_DNA_DAMAGE	GOBP_INTRINSIC_APOPTOTIC_SIGNALING_PATHWAY_IN_RESPONSE_TO_DNA_DAMAGE	65	0.30657	10374824	0.360489	0.932085	1	1275	tags=22%, list=14%, signal=25%
GOBP_MUSCLE_CELL_DEVELOPMENT	GOBP_MUSCLE_CELL_DEVELOPMENT	103	0.320122	10369622	0.386503	0.932393	1	1268	tags=18%, list=14%, signal=21%
GOBP_POSITIVE_REGULATION_OF_MUSCLE_CONTRACTION	GOBP_POSITIVE_REGULATION_OF_MUSCLE_CONTRACTION	19	0.413077	10367726	0.381238	0.931585	1	178	tags=11%, list=2%, signal=11%
GOBP_COGNITION	GOBP_COGNITION	156	0.296146	10365767	0.367704	0.930849	1	1579	tags=26%, list=17%, signal=31%
GOBP_ERYTHROCYTE_DEVELOPMENT	GOBP_ERYTHROCYTE_DEVELOPMENT	24	0.339144	10364813	0.38477	0.929746	1	2577	tags=33%, list=28%, signal=46%
GOBP_NEUROTRANSMITTER_UPTAKE	GOBP_NEUROTRANSMITTER_UPTAKE	18	0.473645	10364615	0.398406	0.928391	1	631	tags=28%, list=7%, signal=30%
GOBP_HOMOPHILIC_CELL_ADHESION_VIA_PLASMA_MEMBRANE_ADHESION_MOLECULES	GOBP_HOMOPHILIC_CELL_ADHESION_VIA_PLASMA_MEMBRANE_ADHESION_MOLECULES	72	0.343618	10346442	0.386555	0.933135	1	2094	tags=33%, list=23%, signal=43%
GOBP_SPINAL_CORD_DEVELOPMENT	GOBP_SPINAL_CORD_DEVELOPMENT	49	0.355829	10340438	0.415094	0.933825	1	1084	tags=24%, list=12%, signal=28%
GOBP_B_CELL_RECEPTOR_SIGNALING_PATHWAY	GOBP_B_CELL_RECEPTOR_SIGNALING_PATHWAY	25	0.391541	1032306	0.406375	0.938698	1	2497	tags=48%, list=27%, signal=66%
GOBP_POSITIVE_REGULATION_OF_NEURON_DEATH	GOBP_POSITIVE_REGULATION_OF_NEURON_DEATH	52	0.334761	10321951	0.395349	0.937666	1	1262	tags=21%, list=14%, signal=24%
GOBP_DEOXYRIBONUCLEOTIDE_CATABOLIC_PROCESS	GOBP_DEOXYRIBONUCLEOTIDE_CATABOLIC_PROCESS	20	0.346822	10321767	0.419048	0.936284	1	1843	tags=25%, list=20%, signal=31%
GOBP_VESICLE_TARGETING	GOBP_VESICLE_TARGETING	59	0.247434	10320278	0.412916	0.93541	1	2184	tags=25%, list=24%, signal=33%
GOBP_REGULATION_OF_ANIMAL_ORGAN_MORPHOGENESIS	GOBP_REGULATION_OF_ANIMAL_ORGAN_MORPHOGENESIS	52	0.353859	10297247	0.39916	0.942146	1	788	tags=17%, list=9%, signal=19%
GOBP_REGULATION_OF_CALCIUM_ION_TRANSPORT	GOBP_REGULATION_OF_CALCIUM_ION_TRANSPORT	128	0.310122	1028749	0.382845	0.944094	1	1296	tags=21%, list=14%, signal=24%
GOBP_ORGANIC_ANION_TRANSPORT	GOBP_ORGANIC_ANION_TRANSPORT	168	0.346435	1028674	0.402083	0.942933	1	1540	tags=32%, list=17%, signal=37%
GOBP_SOMITOGENESIS	GOBP_SOMITOGENESIS	33	0.33805	10281849	0.413136	0.943292	1	1727	tags=27%, list=19%, signal=33%
GOBP_REGULATION_OF_HEART_CONTRACTION	GOBP_REGULATION_OF_HEART_CONTRACTION	86	0.30961	10281484	0.373444	0.941982	1	1795	tags=27%, list=19%, signal=33%
GOBP_OOGENESIS	GOBP_OOGENESIS	49	0.307682	10277684	0.388778	0.941899	1	1109	tags=16%, list=12%, signal=18%
GOBP_FEMALE_SEX_DIFFERENTIATION	GOBP_FEMALE_SEX_DIFFERENTIATION	65	0.315316	10277559	0.367171	0.940531	1	432	tags=11%, list=5%, signal=11%
GOBP_NEUTRAL_LIPID_BIOSYNTHETIC_PROCESS	GOBP_NEUTRAL_LIPID_BIOSYNTHETIC_PROCESS	26	0.343609	10277245	0.397233	0.939221	1	2353	tags=42%, list=25%, signal=57%
GOBP_DETOXIFICATION	GOBP_DETOXIFICATION	85	0.355424	10274475	0.386037	0.938728	1	1409	tags=25%, list=15%, signal=29%
GOBP_SECRETION_BY_TISSUE	GOBP_SECRETION_BY_TISSUE	15	0.479848	1027239	0.473361	0.938038	1	8	tags=7%, list=0%, signal=7%
GOBP_HEAD_DEVELOPMENT	GOBP_HEAD_DEVELOPMENT	480	0.264103	10271466	0.338235	0.936972	1	1344	tags=17%, list=14%, signal=19%
GOBP_NEGATIVE_REGULATION_OF_TELOMERE_MAINTENANCE	GOBP_NEGATIVE_REGULATION_OF_TELOMERE_MAINTENANCE	26	0.296024	10270482	0.408203	0.935888	1	1180	tags=15%, list=13%, signal=18%
GOBP_DNA_METHYLATION_OR_DEMETHYLATION	GOBP_DNA_METHYLATION_OR_DEMETHYLATION	66	0.302964	10268102	0.387755	0.935308	1	2140	tags=32%, list=23%, signal=41%
GOBP_EXPLORATION_BEHAVIOR	GOBP_EXPLORATION_BEHAVIOR	15	0.471519	10263761	0.416842	0.935421	1	769	tags=27%, list=8%, signal=29%
GOBP_RESPONSE_TO_EXTRACELLULAR_STIMULUS	GOBP_RESPONSE_TO_EXTRACELLULAR_STIMULUS	293	0.269655	102573	0.373444	0.936289	1	1260	tags=15%, list=14%, signal=17%
GOBP_RESPONSE_TO_XENOBIOTIC_STIMULUS	GOBP_RESPONSE_TO_XENOBIOTIC_STIMULUS	234	0.290135	10252179	0.363825	0.936649	1	1045	tags=17%, list=11%, signal=19%
GOBP_CEREBRAL_CORTEX_DEVELOPMENT	GOBP_CEREBRAL_CORTEX_DEVELOPMENT	69	0.320585	1024759	0.405405	0.936841	1	348	tags=9%, list=4%, signal=9%
GOBP_POSITIVE_REGULATION_OF_NOTCH_SIGNALING_PATHWAY	GOBP_POSITIVE_REGULATION_OF_NOTCH_SIGNALING_PATHWAY	28	0.409588	1024705	0.400419	0.935661	1	889	tags=29%, list=10%, signal=32%
GOBP_PROTEIN_IMPORT_INTO_MITOCHONDRIAL_MATRIX	GOBP_PROTEIN_IMPORT_INTO_MITOCHONDRIAL_MATRIX	18	0.424104	10246699	0.438445	0.934391	1	1977	tags=39%, list=21%, signal=49%
GOBP_OLEFINIC_COMPOUND_METABOLIC_PROCESS	GOBP_OLEFINIC_COMPOUND_METABOLIC_PROCESS	70	0.400591	10237737	0.452116	0.936056	1	2022	tags=40%, list=22%, signal=51%
GOBP_CRANIAL_NERVE_DEVELOPMENT	GOBP_CRANIAL_NERVE_DEVELOPMENT	22	0.415307	10232053	0.422175	0.936625	1	1327	tags=41%, list=14%, signal=48%
GOBP_STRIATED_MUSCLE_ADAPTATION	GOBP_STRIATED_MUSCLE_ADAPTATION	22	0.437401	10224075	0.451613	0.937965	1	197	tags=9%, list=2%, signal=9%
GOBP_KETONE_BIOSYNTHETIC_PROCESS	GOBP_KETONE_BIOSYNTHETIC_PROCESS	23	0.39731	10218141	0.437113	0.938609	1	2411	tags=52%, list=26%, signal=70%
GOBP_SYNAPTIC_SIGNALING	GOBP_SYNAPTIC_SIGNALING	351	0.278712	10216663	0.381423	0.937763	1	1392	tags=22%, list=15%, signal=25%
GOBP_RESPONSE_TO_COLD	GOBP_RESPONSE_TO_COLD	32	0.357191	1021544	0.424431	0.936782	1	1424	tags=28%, list=15%, signal=33%
GOBP_MITOTIC_DNA_INTEGRITY_CHECKPOINT_SIGNALING	GOBP_MITOTIC_DNA_INTEGRITY_CHECKPOINT_SIGNALING	62	0.292355	10210769	0.405462	0.936979	1	557	tags=10%, list=6%, signal=10%
GOBP_REGULATION_OF_ORGANIC_ACID_TRANSPORT	GOBP_REGULATION_OF_ORGANIC_ACID_TRANSPORT	38	0.412076	10206268	0.423237	0.937144	1	901	tags=26%, list=10%, signal=29%
GOBP_NUCLEOSIDE_PHOSPHATE_BIOSYNTHETIC_PROCESS	GOBP_NUCLEOSIDE_PHOSPHATE_BIOSYNTHETIC_PROCESS	215	0.213656	10199709	0.423313	0.938047	1	2479	tags=37%, list=27%, signal=50%
GOBP_MESONEPHRIC_TUBULE_MORPHOGENESIS	GOBP_MESONEPHRIC_TUBULE_MORPHOGENESIS	27	0.386311	10195713	0.419103	0.938085	1	577	tags=19%, list=6%, signal=20%
GOBP_CARBOXYLIC_ACID_TRANSPORT	GOBP_CARBOXYLIC_ACID_TRANSPORT	130	0.355033	10194361	0.400419	0.937227	1	917	tags=23%, list=10%, signal=25%
GOBP_GLIAL_CELL_DIFFERENTIATION	GOBP_GLIAL_CELL_DIFFERENTIATION	136	0.327713	10191892	0.41129	0.936748	1	886	tags=16%, list=10%, signal=18%
GOBP_RESPONSE_TO_ISCHEMIA	GOBP_RESPONSE_TO_ISCHEMIA	30	0.391685	10185986	0.430303	0.937341	1	1268	tags=30%, list=14%, signal=35%
GOBP_MRNA_SPLICE_SITE_SELECTION	GOBP_MRNA_SPLICE_SITE_SELECTION	30	0.322802	1018518	0.437367	0.936268	1	2259	tags=27%, list=24%, signal=35%
GOBP_PANCREAS_DEVELOPMENT	GOBP_PANCREAS_DEVELOPMENT	45	0.379496	10179576	0.430556	0.936808	1	2067	tags=44%, list=22%, signal=57%
GOBP_CARBOHYDRATE_CATABOLIC_PROCESS	GOBP_CARBOHYDRATE_CATABOLIC_PROCESS	105	0.247272	10177761	0.413861	0.936091	1	1653	tags=20%, list=18%, signal=24%
GOBP_ALCOHOL_METABOLIC_PROCESS	GOBP_ALCOHOL_METABOLIC_PROCESS	205	0.270484	10177742	0.42094	0.93474	1	2304	tags=33%, list=25%, signal=43%
GOBP_CELLULAR_PROCESS_INVOLVED_IN_REPRODUCTION_IN_MULTICELLULAR_ORGANISM	GOBP_CELLULAR_PROCESS_INVOLVED_IN_REPRODUCTION_IN_MULTICELLULAR_ORGANISM	170	0.283245	1017207	0.407249	0.935342	1	1362	tags=18%, list=15%, signal=20%
GOBP_DEVELOPMENT_OF_PRIMARY_FEMALE_SEXUAL_CHARACTERISTICS	GOBP_DEVELOPMENT_OF_PRIMARY_FEMALE_SEXUAL_CHARACTERISTICS	57	0.314243	1017206	0.435417	0.933998	1	367	tags=9%, list=4%, signal=9%
GOBP_RESPONSE_TO_PEPTIDE_HORMONE	GOBP_RESPONSE_TO_PEPTIDE_HORMONE	241	0.271496	10171554	0.439834	0.932819	1	615	tags=10%, list=7%, signal=10%
GOBP_SUBSTANTIA_NIGRA_DEVELOPMENT	GOBP_SUBSTANTIA_NIGRA_DEVELOPMENT	33	0.29244	10169644	0.410305	0.932096	1	1839	tags=24%, list=20%, signal=30%
GOBP_INSULIN_RECEPTOR_SIGNALING_PATHWAY	GOBP_INSULIN_RECEPTOR_SIGNALING_PATHWAY	85	0.294506	10169207	0.427403	0.930913	1	538	tags=9%, list=6%, signal=10%
GOBP_MONONUCLEAR_CELL_MIGRATION	GOBP_MONONUCLEAR_CELL_MIGRATION	82	0.331265	10161926	0.394628	0.932033	1	738	tags=18%, list=8%, signal=20%
GOBP_POSITIVE_REGULATION_OF_ESTABLISHMENT_OF_PROTEIN_LOCALIZATION	GOBP_POSITIVE_REGULATION_OF_ESTABLISHMENT_OF_PROTEIN_LOCALIZATION	207	0.242375	10156224	0.407708	0.932674	1	1029	tags=13%, list=11%, signal=14%
GOBP_ACTIN_FILAMENT_BASED_TRANSPORT	GOBP_ACTIN_FILAMENT_BASED_TRANSPORT	15	0.390653	10155613	0.444668	0.931547	1	1429	tags=33%, list=15%, signal=39%
GOBP_ANION_TRANSPORT	GOBP_ANION_TRANSPORT	227	0.321518	10150584	0.402985	0.931935	1	1562	tags=29%, list=17%, signal=34%
GOBP_NEGATIVE_REGULATION_OF_ION_TRANSPORT	GOBP_NEGATIVE_REGULATION_OF_ION_TRANSPORT	78	0.300544	10147946	0.429423	0.931475	1	735	tags=14%, list=8%, signal=15%
GOBP_REGULATION_OF_CALCIUM_ION_TRANSMEMBRANE_TRANSPORTER_ACTIVITY	GOBP_REGULATION_OF_CALCIUM_ION_TRANSMEMBRANE_TRANSPORTER_ACTIVITY	51	0.338319	10145564	0.419103	0.930988	1	747	tags=18%, list=8%, signal=19%
GOBP_ODONTOGENESIS_OF_DENTIN_CONTAINING_TOOTH	GOBP_ODONTOGENESIS_OF_DENTIN_CONTAINING_TOOTH	36	0.346637	10144353	0.412475	0.930064	1	1260	tags=22%, list=14%, signal=26%
GOBP_REGULATION_OF_MICROTUBULE_POLYMERIZATION	GOBP_REGULATION_OF_MICROTUBULE_POLYMERIZATION	44	0.334889	10138509	0.453782	0.930728	1	920	tags=18%, list=10%, signal=20%
GOBP_FAT_CELL_DIFFERENTIATION	GOBP_FAT_CELL_DIFFERENTIATION	115	0.29169	10129576	0.426087	0.932459	1	961	tags=17%, list=10%, signal=18%
GOBP_HISTONE_H2A_ACETYLATION	GOBP_HISTONE_H2A_ACETYLATION	21	0.368374	10125332	0.45509	0.932612	1	2934	tags=48%, list=32%, signal=70%
GOBP_FATTY_ACID_DERIVATIVE_BIOSYNTHETIC_PROCESS	GOBP_FATTY_ACID_DERIVATIVE_BIOSYNTHETIC_PROCESS	30	0.344015	10124499	0.437632	0.931605	1	1835	tags=33%, list=20%, signal=41%
GOBP_SKIN_DEVELOPMENT	GOBP_SKIN_DEVELOPMENT	160	0.347886	10122631	0.433551	0.930904	1	629	tags=16%, list=7%, signal=16%
GOBP_NEGATIVE_REGULATION_OF_CELLULAR_RESPONSE_TO_GROWTH_FACTOR_STIMULUS	GOBP_NEGATIVE_REGULATION_OF_CELLULAR_RESPONSE_TO_GROWTH_FACTOR_STIMULUS	45	0.341376	1012109	0.442656	0.930122	1	1842	tags=24%, list=20%, signal=30%
GOBP_REGULATION_OF_MUSCLE_TISSUE_DEVELOPMENT	GOBP_REGULATION_OF_MUSCLE_TISSUE_DEVELOPMENT	25	0.442034	10118756	0.442424	0.929576	1	886	tags=20%, list=10%, signal=22%
GOBP_CARDIAC_MUSCLE_CELL_PROLIFERATION	GOBP_CARDIAC_MUSCLE_CELL_PROLIFERATION	30	0.359945	10117861	0.443763	0.928553	1	1216	tags=30%, list=13%, signal=34%
GOBP_NEUROTROPHIN_SIGNALING_PATHWAY	GOBP_NEUROTROPHIN_SIGNALING_PATHWAY	23	0.356381	10116459	0.443532	0.927714	1	1203	tags=26%, list=13%, signal=30%
GOBP_CELLULAR_RESPONSE_TO_TOPOLOGICALLY_INCORRECT_PROTEIN	GOBP_CELLULAR_RESPONSE_TO_TOPOLOGICALLY_INCORRECT_PROTEIN	81	0.251393	10116311	0.419958	0.926454	1	2509	tags=30%, list=27%, signal=40%
GOBP_REGULATION_OF_MYELINATION	GOBP_REGULATION_OF_MYELINATION	27	0.350362	10107719	0.419223	0.928041	1	1089	tags=19%, list=12%, signal=21%
GOBP_CELLULAR_RESPONSE_TO_INORGANIC_SUBSTANCE	GOBP_CELLULAR_RESPONSE_TO_INORGANIC_SUBSTANCE	132	0.32565	10107574	0.4158	0.926781	1	1906	tags=33%, list=21%, signal=41%
GOBP_SIGNALING_RECEPTOR_LIGAND_PRECURSOR_PROCESSING	GOBP_SIGNALING_RECEPTOR_LIGAND_PRECURSOR_PROCESSING	21	0.447115	10107574	0.438034	0.925485	1	917	tags=24%, list=10%, signal=26%
GOBP_SECRETORY_GRANULE_ORGANIZATION	GOBP_SECRETORY_GRANULE_ORGANIZATION	36	0.310435	10097196	0.459883	0.92763	1	2393	tags=28%, list=26%, signal=37%
GOBP_SPHINGOLIPID_BIOSYNTHETIC_PROCESS	GOBP_SPHINGOLIPID_BIOSYNTHETIC_PROCESS	61	0.316863	10085869	0.43125	0.930018	1	2586	tags=44%, list=28%, signal=61%
GOBP_REGULATION_OF_CARDIAC_MUSCLE_CONTRACTION	GOBP_REGULATION_OF_CARDIAC_MUSCLE_CONTRACTION	40	0.347944	10084738	0.45679	0.92913	1	581	tags=18%, list=6%, signal=19%
GOBP_MRNA_CLEAVAGE	GOBP_MRNA_CLEAVAGE	18	0.343982	10076315	0.435518	0.930615	1	1841	tags=22%, list=20%, signal=28%
GOBP_CELLULAR_RESPONSE_TO_TOXIC_SUBSTANCE	GOBP_CELLULAR_RESPONSE_TO_TOXIC_SUBSTANCE	74	0.338492	10075456	0.419565	0.929592	1	1719	tags=27%, list=19%, signal=33%
GOBP_MAINTENANCE_OF_BLOOD_BRAIN_BARRIER	GOBP_MAINTENANCE_OF_BLOOD_BRAIN_BARRIER	26	0.425609	10074134	0.449799	0.92872	1	531	tags=23%, list=6%, signal=24%
GOBP_PHOSPHATIDYLINOSITOL_BIOSYNTHETIC_PROCESS	GOBP_PHOSPHATIDYLINOSITOL_BIOSYNTHETIC_PROCESS	82	0.285424	10063047	0.426104	0.931289	1	1935	tags=28%, list=21%, signal=35%
GOBP_MECHANORECEPTOR_DIFFERENTIATION	GOBP_MECHANORECEPTOR_DIFFERENTIATION	33	0.34029	10058839	0.451064	0.931496	1	1546	tags=33%, list=17%, signal=40%
GOBP_STRIATED_MUSCLE_TISSUE_DEVELOPMENT	GOBP_STRIATED_MUSCLE_TISSUE_DEVELOPMENT	125	0.289161	10057378	0.447983	0.930769	1	1230	tags=19%, list=13%, signal=22%
GOBP_CELL_CELL_ADHESION_VIA_PLASMA_MEMBRANE_ADHESION_MOLECULES	GOBP_CELL_CELL_ADHESION_VIA_PLASMA_MEMBRANE_ADHESION_MOLECULES	123	0.32549	10056112	0.455115	0.929944	1	1513	tags=24%, list=16%, signal=29%
GOBP_SPHINGOLIPID_METABOLIC_PROCESS	GOBP_SPHINGOLIPID_METABOLIC_PROCESS	96	0.302073	10055081	0.434968	0.928983	1	2586	tags=41%, list=28%, signal=56%
GOBP_SYNAPTIC_VESICLE_TRANSPORT	GOBP_SYNAPTIC_VESICLE_TRANSPORT	34	0.292161	1005158	0.445328	0.928904	1	2265	tags=26%, list=24%, signal=35%
GOBP_LONG_TERM_SYNAPTIC_POTENTIATION	GOBP_LONG_TERM_SYNAPTIC_POTENTIATION	44	0.326913	10047646	0.434442	0.929	1	1344	tags=32%, list=14%, signal=37%
GOBP_REGULATION_OF_STRIATED_MUSCLE_CONTRACTION	GOBP_REGULATION_OF_STRIATED_MUSCLE_CONTRACTION	46	0.335468	10045937	0.460084	0.928314	1	581	tags=17%, list=6%, signal=18%
GOBP_NEGATIVE_REGULATION_OF_MUSCLE_CELL_DIFFERENTIATION	GOBP_NEGATIVE_REGULATION_OF_MUSCLE_CELL_DIFFERENTIATION	30	0.356952	10036451	0.433198	0.930168	1	471	tags=10%, list=5%, signal=11%
GOBP_NEGATIVE_REGULATION_OF_HORMONE_SECRETION	GOBP_NEGATIVE_REGULATION_OF_HORMONE_SECRETION	21	0.400702	10035177	0.452525	0.929333	1	596	tags=10%, list=6%, signal=10%
GOBP_PYRIMIDINE_DEOXYRIBONUCLEOTIDE_METABOLIC_PROCESS	GOBP_PYRIMIDINE_DEOXYRIBONUCLEOTIDE_METABOLIC_PROCESS	18	0.371087	1002391	0.47025	0.931852	1	2393	tags=39%, list=26%, signal=52%
GOBP_SEX_DIFFERENTIATION	GOBP_SEX_DIFFERENTIATION	142	0.281641	10015097	0.445585	0.93345	1	1947	tags=25%, list=21%, signal=32%
GOBP_REGULATION_OF_GLIOGENESIS	GOBP_REGULATION_OF_GLIOGENESIS	54	0.330589	10014588	0.445545	0.932365	1	1365	tags=24%, list=15%, signal=28%
GOBP_POSITIVE_REGULATION_OF_PROTEIN_DEACETYLATION	GOBP_POSITIVE_REGULATION_OF_PROTEIN_DEACETYLATION	18	0.354532	10006921	0.451943	0.933698	1	47	tags=6%, list=1%, signal=6%
GOBP_O_GLYCAN_PROCESSING	GOBP_O_GLYCAN_PROCESSING	24	0.426779	10004843	0.487448	0.933165	1	301	tags=17%, list=3%, signal=17%
GOBP_NEGATIVE_REGULATION_OF_PROTEIN_CONTAINING_COMPLEX_DISASSEMBLY	GOBP_NEGATIVE_REGULATION_OF_PROTEIN_CONTAINING_COMPLEX_DISASSEMBLY	59	0.320016	0.999554	0.465934	0.934981	1	1075	tags=12%, list=12%, signal=13%
GOBP_G_PROTEIN_COUPLED_RECEPTOR_SIGNALING_PATHWAY	GOBP_G_PROTEIN_COUPLED_RECEPTOR_SIGNALING_PATHWAY	229	0.29847	0.998534	0.456349	0.937069	1	960	tags=18%, list=10%, signal=20%
GOBP_OVULATION_CYCLE_PROCESS	GOBP_OVULATION_CYCLE_PROCESS	28	0.36374	0.998386	0.455078	0.936283	1	427	tags=14%, list=5%, signal=15%
GOBP_DIGESTIVE_SYSTEM_DEVELOPMENT	GOBP_DIGESTIVE_SYSTEM_DEVELOPMENT	63	0.353312	0.998284	0.453465	0.935379	1	1099	tags=21%, list=12%, signal=23%
GOBP_IMPORT_ACROSS_PLASMA_MEMBRANE	GOBP_IMPORT_ACROSS_PLASMA_MEMBRANE	92	0.3299	0.997789	0.450199	0.935735	1	735	tags=16%, list=8%, signal=18%
GOBP_REGULATION_OF_LONG_TERM_SYNAPTIC_POTENTIATION	GOBP_REGULATION_OF_LONG_TERM_SYNAPTIC_POTENTIATION	25	0.363618	0.997317	0.467742	0.936028	1	1567	tags=36%, list=17%, signal=43%
GOBP_FIBROBLAST_GROWTH_FACTOR_RECEPTOR_SIGNALING_PATHWAY	GOBP_FIBROBLAST_GROWTH_FACTOR_RECEPTOR_SIGNALING_PATHWAY	34	0.377696	0.997289	0.457732	0.934856	1	2035	tags=35%, list=22%, signal=45%
GOBP_CELL_FATE_DETERMINATION	GOBP_CELL_FATE_DETERMINATION	17	0.436499	0.997283	0.460215	0.933627	1	1062	tags=35%, list=11%, signal=40%
GOBP_REGULATION_OF_GROWTH	GOBP_REGULATION_OF_GROWTH	351	0.253403	0.996215	0.471338	0.935768	1	1216	tags=15%, list=13%, signal=17%
GOBP_RESPONSE_TO_LEUKEMIA_INHIBITORY_FACTOR	GOBP_RESPONSE_TO_LEUKEMIA_INHIBITORY_FACTOR	63	0.302863	0.99584	0.487234	0.935819	1	1199	tags=19%, list=13%, signal=22%
GOBP_POSITIVE_REGULATION_OF_STEM_CELL_DIFFERENTIATION	GOBP_POSITIVE_REGULATION_OF_STEM_CELL_DIFFERENTIATION	16	0.430525	0.995426	0.471774	0.936031	1	2753	tags=44%, list=30%, signal=62%
GOBP_LEUKOCYTE_DEGRANULATION	GOBP_LEUKOCYTE_DEGRANULATION	42	0.379636	0.995311	0.506276	0.935192	1	686	tags=17%, list=7%, signal=18%
GOBP_POSITIVE_CHEMOTAXIS	GOBP_POSITIVE_CHEMOTAXIS	23	0.395692	0.994294	0.46988	0.937281	1	1694	tags=35%, list=18%, signal=42%
GOBP_WATER_HOMEOSTASIS	GOBP_WATER_HOMEOSTASIS	35	0.393946	0.993809	0.477318	0.937686	1	952	tags=23%, list=10%, signal=25%
GOBP_REGULATION_OF_MUSCLE_ADAPTATION	GOBP_REGULATION_OF_MUSCLE_ADAPTATION	48	0.33161	0.993771	0.465587	0.936564	1	197	tags=6%, list=2%, signal=6%
GOBP_REGULATION_OF_BLOOD_CIRCULATION	GOBP_REGULATION_OF_BLOOD_CIRCULATION	101	0.297129	0.993239	0.468172	0.937159	1	1569	tags=25%, list=17%, signal=29%
GOBP_HOMOLOGOUS_CHROMOSOME_SEGREGATION	GOBP_HOMOLOGOUS_CHROMOSOME_SEGREGATION	30	0.342717	0.993236	0.462025	0.935925	1	1661	tags=20%, list=18%, signal=24%
GOBP_VESICLE_LOCALIZATION	GOBP_VESICLE_LOCALIZATION	172	0.229394	0.992537	0.44592	0.937042	1	2184	tags=24%, list=24%, signal=31%
GOBP_NEUROPEPTIDE_SIGNALING_PATHWAY	GOBP_NEUROPEPTIDE_SIGNALING_PATHWAY	17	0.460557	0.991875	0.45567	0.937931	1	607	tags=29%, list=7%, signal=31%
GOBP_EAR_DEVELOPMENT	GOBP_EAR_DEVELOPMENT	108	0.298897	0.99151	0.455914	0.937876	1	1230	tags=20%, list=13%, signal=23%
GOBP_NADPH_REGENERATION	GOBP_NADPH_REGENERATION	20	0.316706	0.991493	0.454902	0.936702	1	209	tags=5%, list=2%, signal=5%
GOBP_GERM_CELL_DEVELOPMENT	GOBP_GERM_CELL_DEVELOPMENT	122	0.279443	0.990681	0.47561	0.938135	1	1362	tags=17%, list=15%, signal=20%
GOBP_TISSUE_HOMEOSTASIS	GOBP_TISSUE_HOMEOSTASIS	130	0.313703	0.990639	0.484725	0.937043	1	1274	tags=23%, list=14%, signal=26%
GOBP_REGULATION_OF_ESTABLISHMENT_OF_PLANAR_POLARITY	GOBP_REGULATION_OF_ESTABLISHMENT_OF_PLANAR_POLARITY	31	0.33294	0.990497	0.487288	0.936273	1	1773	tags=26%, list=19%, signal=32%
GOBP_ACTIVATION_OF_CYSTEINE_TYPE_ENDOPEPTIDASE_ACTIVITY_INVOLVED_IN_APOPTOTIC_PROCESS	GOBP_ACTIVATION_OF_CYSTEINE_TYPE_ENDOPEPTIDASE_ACTIVITY_INVOLVED_IN_APOPTOTIC_PROCESS	52	0.307922	0.990087	0.467213	0.936403	1	1505	tags=29%, list=16%, signal=34%
GOBP_FOREBRAIN_NEURON_DIFFERENTIATION	GOBP_FOREBRAIN_NEURON_DIFFERENTIATION	24	0.423145	0.989978	0.454737	0.935543	1	1223	tags=33%, list=13%, signal=38%
GOBP_ALPHA_AMINO_ACID_METABOLIC_PROCESS	GOBP_ALPHA_AMINO_ACID_METABOLIC_PROCESS	134	0.289161	0.989809	0.464503	0.93488	1	1512	tags=21%, list=16%, signal=25%
GOBP_REGULATION_OF_ESTABLISHMENT_OR_MAINTENANCE_OF_CELL_POLARITY	GOBP_REGULATION_OF_ESTABLISHMENT_OR_MAINTENANCE_OF_CELL_POLARITY	23	0.344901	0.989663	0.477927	0.934152	1	1369	tags=26%, list=15%, signal=31%
GOBP_CALCIUM_ION_HOMEOSTASIS	GOBP_CALCIUM_ION_HOMEOSTASIS	142	0.302837	0.989308	0.470468	0.934047	1	1790	tags=32%, list=19%, signal=40%
GOBP_SEXUAL_REPRODUCTION	GOBP_SEXUAL_REPRODUCTION	380	0.237828	0.988991	0.461856	0.933831	1	1506	tags=17%, list=16%, signal=20%
GOBP_NEGATIVE_REGULATION_OF_CD4_POSITIVE_ALPHA_BETA_T_CELL_ACTIVATION	GOBP_NEGATIVE_REGULATION_OF_CD4_POSITIVE_ALPHA_BETA_T_CELL_ACTIVATION	16	0.41056	0.988945	0.468041	0.932742	1	801	tags=31%, list=9%, signal=34%
GOBP_ADIPOSE_TISSUE_DEVELOPMENT	GOBP_ADIPOSE_TISSUE_DEVELOPMENT	31	0.275859	0.98889	0.463466	0.931714	1	1235	tags=16%, list=13%, signal=19%
GOBP_REGULATION_OF_REACTIVE_OXYGEN_SPECIES_METABOLIC_PROCESS	GOBP_REGULATION_OF_REACTIVE_OXYGEN_SPECIES_METABOLIC_PROCESS	88	0.290224	0.988816	0.496063	0.930737	1	440	tags=10%, list=5%, signal=11%
GOBP_REGULATION_OF_GLYCOPROTEIN_METABOLIC_PROCESS	GOBP_REGULATION_OF_GLYCOPROTEIN_METABOLIC_PROCESS	27	0.353375	0.988568	0.478261	0.930325	1	433	tags=11%, list=5%, signal=12%
GOBP_NEGATIVE_REGULATION_OF_TELOMERE_MAINTENANCE_VIA_TELOMERE_LENGTHENING	GOBP_NEGATIVE_REGULATION_OF_TELOMERE_MAINTENANCE_VIA_TELOMERE_LENGTHENING	19	0.318141	0.988426	0.473077	0.929576	1	889	tags=16%, list=10%, signal=17%
GOBP_CELLULAR_MODIFIED_AMINO_ACID_BIOSYNTHETIC_PROCESS	GOBP_CELLULAR_MODIFIED_AMINO_ACID_BIOSYNTHETIC_PROCESS	35	0.330738	0.987591	0.470464	0.931206	1	484	tags=11%, list=5%, signal=12%
GOBP_POSITIVE_REGULATION_OF_NEURON_PROJECTION_DEVELOPMENT	GOBP_POSITIVE_REGULATION_OF_NEURON_PROJECTION_DEVELOPMENT	107	0.281652	0.987578	0.477366	0.930052	1	1500	tags=21%, list=16%, signal=24%
GOBP_INNER_EAR_MORPHOGENESIS	GOBP_INNER_EAR_MORPHOGENESIS	46	0.33702	0.987455	0.444215	0.929258	1	1062	tags=24%, list=11%, signal=27%
GOBP_CELLULAR_RESPONSE_TO_STARVATION	GOBP_CELLULAR_RESPONSE_TO_STARVATION	116	0.251383	0.987373	0.485265	0.928319	1	586	tags=9%, list=6%, signal=9%
GOBP_LEUKOCYTE_ADHESION_TO_VASCULAR_ENDOTHELIAL_CELL	GOBP_LEUKOCYTE_ADHESION_TO_VASCULAR_ENDOTHELIAL_CELL	22	0.375832	0.987322	0.481328	0.927279	1	626	tags=18%, list=7%, signal=19%
GOBP_POSITIVE_REGULATION_OF_VASCULAR_ASSOCIATED_SMOOTH_MUSCLE_CELL_PROLIFERATION	GOBP_POSITIVE_REGULATION_OF_VASCULAR_ASSOCIATED_SMOOTH_MUSCLE_CELL_PROLIFERATION	21	0.416412	0.98716	0.504167	0.926605	1	88	tags=10%, list=1%, signal=10%
GOBP_NEGATIVE_REGULATION_OF_SMALL_GTPASE_MEDIATED_SIGNAL_TRANSDUCTION	GOBP_NEGATIVE_REGULATION_OF_SMALL_GTPASE_MEDIATED_SIGNAL_TRANSDUCTION	42	0.301998	0.987114	0.487654	0.92555	1	1694	tags=31%, list=18%, signal=38%
GOBP_POSITIVE_T_CELL_SELECTION	GOBP_POSITIVE_T_CELL_SELECTION	15	0.401568	0.986849	0.486538	0.925195	1	2321	tags=40%, list=25%, signal=53%
GOBP_REGULATION_OF_PROTEIN_DEACETYLATION	GOBP_REGULATION_OF_PROTEIN_DEACETYLATION	41	0.285977	0.986728	0.471513	0.924428	1	425	tags=7%, list=5%, signal=8%
GOBP_HORMONE_METABOLIC_PROCESS	GOBP_HORMONE_METABOLIC_PROCESS	103	0.339854	0.986123	0.463519	0.925222	1	696	tags=15%, list=8%, signal=16%
GOBP_CELLULAR_ALDEHYDE_METABOLIC_PROCESS	GOBP_CELLULAR_ALDEHYDE_METABOLIC_PROCESS	43	0.377277	0.98612	0.475104	0.924052	1	1551	tags=23%, list=17%, signal=28%
GOBP_POSITIVE_REGULATION_OF_GLIAL_CELL_DIFFERENTIATION	GOBP_POSITIVE_REGULATION_OF_GLIAL_CELL_DIFFERENTIATION	23	0.383543	0.985749	0.49187	0.924053	1	857	tags=22%, list=9%, signal=24%
GOBP_INNER_EAR_RECEPTOR_CELL_DEVELOPMENT	GOBP_INNER_EAR_RECEPTOR_CELL_DEVELOPMENT	23	0.357622	0.984274	0.5	0.927695	1	2077	tags=43%, list=22%, signal=56%
GOBP_FACULTATIVE_HETEROCHROMATIN_FORMATION	GOBP_FACULTATIVE_HETEROCHROMATIN_FORMATION	24	0.327975	0.983974	0.451677	0.927503	1	3753	tags=63%, list=40%, signal=105%
GOBP_POSITIVE_REGULATION_OF_GLIOGENESIS	GOBP_POSITIVE_REGULATION_OF_GLIOGENESIS	35	0.347089	0.983756	0.473684	0.927067	1	857	tags=17%, list=9%, signal=19%
GOBP_REGULATION_OF_POSTSYNAPTIC_MEMBRANE_POTENTIAL	GOBP_REGULATION_OF_POSTSYNAPTIC_MEMBRANE_POTENTIAL	44	0.359321	0.983679	0.48583	0.926184	1	1527	tags=27%, list=16%, signal=32%
GOBP_MEMBRANE_PROTEIN_ECTODOMAIN_PROTEOLYSIS	GOBP_MEMBRANE_PROTEIN_ECTODOMAIN_PROTEOLYSIS	27	0.352561	0.981703	0.482546	0.931501	1	1540	tags=26%, list=17%, signal=31%
GOBP_VASCULAR_TRANSPORT	GOBP_VASCULAR_TRANSPORT	49	0.336311	0.981397	0.492723	0.931196	1	1497	tags=31%, list=16%, signal=36%
GOBP_OVULATION_CYCLE	GOBP_OVULATION_CYCLE	37	0.33525	0.980563	0.483539	0.932712	1	427	tags=14%, list=5%, signal=14%
GOBP_ANATOMICAL_STRUCTURE_HOMEOSTASIS	GOBP_ANATOMICAL_STRUCTURE_HOMEOSTASIS	167	0.296146	0.980441	0.504049	0.931907	1	1274	tags=22%, list=14%, signal=25%
GOBP_SENSORY_PERCEPTION_OF_MECHANICAL_STIMULUS	GOBP_SENSORY_PERCEPTION_OF_MECHANICAL_STIMULUS	82	0.311543	0.980439	0.494759	0.930737	1	1444	tags=27%, list=16%, signal=31%
GOBP_BRANCHING_MORPHOGENESIS_OF_AN_EPITHELIAL_TUBE	GOBP_BRANCHING_MORPHOGENESIS_OF_AN_EPITHELIAL_TUBE	77	0.329625	0.980399	0.494781	0.929709	1	1216	tags=23%, list=13%, signal=27%
GOBP_NEGATIVE_REGULATION_OF_ORGANELLE_ORGANIZATION	GOBP_NEGATIVE_REGULATION_OF_ORGANELLE_ORGANIZATION	254	0.218402	0.980265	0.493827	0.929011	1	1730	tags=16%, list=19%, signal=19%
GOBP_NUCLEOSOME_ORGANIZATION	GOBP_NUCLEOSOME_ORGANIZATION	71	0.281918	0.979932	0.480084	0.928921	1	1587	tags=18%, list=17%, signal=22%
GOBP_POSITIVE_REGULATION_OF_PROTEIN_BINDING	GOBP_POSITIVE_REGULATION_OF_PROTEIN_BINDING	60	0.313673	0.979903	0.48073	0.927851	1	1773	tags=27%, list=19%, signal=33%
GOBP_MUSCLE_TISSUE_DEVELOPMENT	GOBP_MUSCLE_TISSUE_DEVELOPMENT	218	0.284318	0.979764	0.476289	0.927159	1	1230	tags=18%, list=13%, signal=20%
GOBP_NEGATIVE_REGULATION_OF_SMALL_MOLECULE_METABOLIC_PROCESS	GOBP_NEGATIVE_REGULATION_OF_SMALL_MOLECULE_METABOLIC_PROCESS	48	0.292009	0.979559	0.512295	0.926664	1	892	tags=15%, list=10%, signal=16%
GOBP_ARTERY_MORPHOGENESIS	GOBP_ARTERY_MORPHOGENESIS	38	0.350809	0.979198	0.464066	0.926636	1	1070	tags=24%, list=12%, signal=27%
GOBP_POSITIVE_REGULATION_OF_TELOMERASE_ACTIVITY	GOBP_POSITIVE_REGULATION_OF_TELOMERASE_ACTIVITY	29	0.305896	0.979168	0.476861	0.925567	1	409	tags=7%, list=4%, signal=7%
GOBP_ORGANELLE_LOCALIZATION	GOBP_ORGANELLE_LOCALIZATION	446	0.21071	0.978972	0.496078	0.924997	1	2279	tags=24%, list=25%, signal=30%
GOBP_POSITIVE_REGULATION_OF_CELL_GROWTH	GOBP_POSITIVE_REGULATION_OF_CELL_GROWTH	104	0.267951	0.978452	0.493724	0.925539	1	1212	tags=14%, list=13%, signal=16%
GOBP_VASCULAR_PROCESS_IN_CIRCULATORY_SYSTEM	GOBP_VASCULAR_PROCESS_IN_CIRCULATORY_SYSTEM	121	0.322011	0.977213	0.501023	0.928305	1	1410	tags=26%, list=15%, signal=31%
GOBP_REGULATION_OF_TELOMERASE_ACTIVITY	GOBP_REGULATION_OF_TELOMERASE_ACTIVITY	42	0.280485	0.977197	0.511247	0.927206	1	2137	tags=21%, list=23%, signal=28%
GOBP_NEGATIVE_REGULATION_OF_DNA_RECOMBINATION	GOBP_NEGATIVE_REGULATION_OF_DNA_RECOMBINATION	20	0.370197	0.976912	0.489837	0.926985	1	3314	tags=60%, list=36%, signal=93%
GOBP_REGULATION_OF_ATTACHMENT_OF_SPINDLE_MICROTUBULES_TO_KINETOCHORE	GOBP_REGULATION_OF_ATTACHMENT_OF_SPINDLE_MICROTUBULES_TO_KINETOCHORE	17	0.380345	0.976727	0.506667	0.926416	1	2791	tags=47%, list=30%, signal=67%
GOBP_RNA_DECAPPING	GOBP_RNA_DECAPPING	15	0.354703	0.976574	0.507099	0.925778	1	1383	tags=20%, list=15%, signal=23%
GOBP_ESTABLISHMENT_OR_MAINTENANCE_OF_BIPOLAR_CELL_POLARITY	GOBP_ESTABLISHMENT_OR_MAINTENANCE_OF_BIPOLAR_CELL_POLARITY	42	0.284562	0.975819	0.493802	0.926954	1	1230	tags=19%, list=13%, signal=22%
GOBP_HETEROPHILIC_CELL_CELL_ADHESION_VIA_PLASMA_MEMBRANE_CELL_ADHESION_MOLECULES	GOBP_HETEROPHILIC_CELL_CELL_ADHESION_VIA_PLASMA_MEMBRANE_CELL_ADHESION_MOLECULES	28	0.412163	0.975519	0.495968	0.926796	1	813	tags=18%, list=9%, signal=20%
GOBP_REGULATION_OF_OXIDOREDUCTASE_ACTIVITY	GOBP_REGULATION_OF_OXIDOREDUCTASE_ACTIVITY	56	0.306591	0.974988	0.48503	0.927417	1	1250	tags=25%, list=13%, signal=29%
GOBP_NEGATIVE_REGULATION_OF_CYTOSKELETON_ORGANIZATION	GOBP_NEGATIVE_REGULATION_OF_CYTOSKELETON_ORGANIZATION	112	0.273825	0.974919	0.512346	0.926491	1	920	tags=12%, list=10%, signal=13%
GOBP_SIGNAL_TRANSDUCTION_IN_RESPONSE_TO_DNA_DAMAGE	GOBP_SIGNAL_TRANSDUCTION_IN_RESPONSE_TO_DNA_DAMAGE	127	0.244515	0.974856	0.508403	0.925577	1	1994	tags=21%, list=22%, signal=27%
GOBP_RESPONSE_TO_BMP	GOBP_RESPONSE_TO_BMP	82	0.355653	0.974494	0.507307	0.925538	1	1003	tags=20%, list=11%, signal=22%
GOBP_EMBRYONIC_SKELETAL_SYSTEM_MORPHOGENESIS	GOBP_EMBRYONIC_SKELETAL_SYSTEM_MORPHOGENESIS	52	0.32366	0.974375	0.519149	0.924782	1	806	tags=23%, list=9%, signal=25%
GOBP_UBIQUINONE_METABOLIC_PROCESS	GOBP_UBIQUINONE_METABOLIC_PROCESS	17	0.434795	0.974289	0.511727	0.923918	1	2766	tags=65%, list=30%, signal=92%
GOBP_FATTY_ACID_BIOSYNTHETIC_PROCESS	GOBP_FATTY_ACID_BIOSYNTHETIC_PROCESS	85	0.283464	0.974068	0.512097	0.923491	1	1975	tags=32%, list=21%, signal=40%
GOBP_VASCULAR_ENDOTHELIAL_CELL_PROLIFERATION	GOBP_VASCULAR_ENDOTHELIAL_CELL_PROLIFERATION	15	0.400659	0.973981	0.485149	0.922653	1	890	tags=13%, list=10%, signal=15%
GOBP_REGULATION_OF_LYMPHOCYTE_APOPTOTIC_PROCESS	GOBP_REGULATION_OF_LYMPHOCYTE_APOPTOTIC_PROCESS	33	0.358328	0.973607	0.483122	0.922733	1	2231	tags=36%, list=24%, signal=48%
GOBP_CELLULAR_RESPONSE_TO_DEXAMETHASONE_STIMULUS	GOBP_CELLULAR_RESPONSE_TO_DEXAMETHASONE_STIMULUS	17	0.384538	0.973456	0.5138	0.922072	1	1434	tags=29%, list=15%, signal=35%
GOBP_CELLULAR_RESPONSE_TO_HORMONE_STIMULUS	GOBP_CELLULAR_RESPONSE_TO_HORMONE_STIMULUS	339	0.239922	0.973047	0.559596	0.922294	1	1003	tags=12%, list=11%, signal=12%
GOBP_DEVELOPMENTAL_CELL_GROWTH	GOBP_DEVELOPMENTAL_CELL_GROWTH	133	0.290916	0.972966	0.496945	0.921426	1	951	tags=15%, list=10%, signal=17%
GOBP_ESTABLISHMENT_OF_ENDOTHELIAL_BARRIER	GOBP_ESTABLISHMENT_OF_ENDOTHELIAL_BARRIER	38	0.361358	0.972953	0.508265	0.92034	1	920	tags=16%, list=10%, signal=17%
GOBP_SULFUR_COMPOUND_BIOSYNTHETIC_PROCESS	GOBP_SULFUR_COMPOUND_BIOSYNTHETIC_PROCESS	94	0.277326	0.972775	0.496907	0.919778	1	1581	tags=22%, list=17%, signal=27%
GOBP_REGULATION_OF_REGULATED_SECRETORY_PATHWAY	GOBP_REGULATION_OF_REGULATED_SECRETORY_PATHWAY	74	0.323857	0.972663	0.5	0.918996	1	885	tags=20%, list=10%, signal=22%
GOBP_POSITIVE_REGULATION_OF_MONOOXYGENASE_ACTIVITY	GOBP_POSITIVE_REGULATION_OF_MONOOXYGENASE_ACTIVITY	17	0.3793	0.972244	0.483168	0.919212	1	458	tags=12%, list=5%, signal=12%
GOBP_HISTONE_H3_K4_METHYLATION	GOBP_HISTONE_H3_K4_METHYLATION	58	0.275952	0.970527	0.481707	0.923504	1	2384	tags=26%, list=26%, signal=35%
GOBP_POSITIVE_REGULATION_OF_TORC1_SIGNALING	GOBP_POSITIVE_REGULATION_OF_TORC1_SIGNALING	16	0.318064	0.970281	0.510121	0.923135	1	2283	tags=38%, list=25%, signal=50%
GOBP_REGULATION_OF_MITOCHONDRIAL_TRANSLATION	GOBP_REGULATION_OF_MITOCHONDRIAL_TRANSLATION	25	0.401253	0.96965	0.51927	0.924095	1	1591	tags=28%, list=17%, signal=34%
GOBP_MICROTUBULE_BASED_MOVEMENT	GOBP_MICROTUBULE_BASED_MOVEMENT	211	0.236452	0.969532	0.493097	0.923339	1	2016	tags=23%, list=22%, signal=28%
GOBP_VIRAL_PROTEIN_PROCESSING	GOBP_VIRAL_PROTEIN_PROCESSING	24	0.372667	0.968931	0.5	0.924126	1	2690	tags=46%, list=29%, signal=64%
GOBP_L_GLUTAMATE_TRANSMEMBRANE_TRANSPORT	GOBP_L_GLUTAMATE_TRANSMEMBRANE_TRANSPORT	17	0.429184	0.968209	0.518145	0.925335	1	631	tags=24%, list=7%, signal=25%
GOBP_MONOCARBOXYLIC_ACID_BIOSYNTHETIC_PROCESS	GOBP_MONOCARBOXYLIC_ACID_BIOSYNTHETIC_PROCESS	113	0.268192	0.967689	0.563525	0.925857	1	1581	tags=25%, list=17%, signal=30%
GOBP_LONG_CHAIN_FATTY_ACID_METABOLIC_PROCESS	GOBP_LONG_CHAIN_FATTY_ACID_METABOLIC_PROCESS	64	0.34993	0.967473	0.515723	0.92542	1	1916	tags=38%, list=21%, signal=47%
GOBP_RESPONSE_TO_TESTOSTERONE	GOBP_RESPONSE_TO_TESTOSTERONE	25	0.362897	0.966961	0.532787	0.925883	1	949	tags=20%, list=10%, signal=22%
GOBP_MUSCLE_CELL_DIFFERENTIATION	GOBP_MUSCLE_CELL_DIFFERENTIATION	213	0.280034	0.966816	0.530612	0.925253	1	471	tags=9%, list=5%, signal=9%
GOBP_REGULATION_OF_FATTY_ACID_BIOSYNTHETIC_PROCESS	GOBP_REGULATION_OF_FATTY_ACID_BIOSYNTHETIC_PROCESS	23	0.378348	0.966532	0.541502	0.925109	1	664	tags=22%, list=7%, signal=23%
GOBP_STEROID_BIOSYNTHETIC_PROCESS	GOBP_STEROID_BIOSYNTHETIC_PROCESS	97	0.282353	0.966004	0.506696	0.925666	1	1011	tags=14%, list=11%, signal=16%
GOBP_RESPONSE_TO_KETONE	GOBP_RESPONSE_TO_KETONE	115	0.307049	0.965206	0.551653	0.927148	1	1212	tags=20%, list=13%, signal=23%
GOBP_CARDIAC_MUSCLE_CELL_DIFFERENTIATION	GOBP_CARDIAC_MUSCLE_CELL_DIFFERENTIATION	60	0.283127	0.964995	0.559289	0.926634	1	1362	tags=18%, list=15%, signal=21%
GOBP_SYNAPTIC_TRANSMISSION_GLUTAMATERGIC	GOBP_SYNAPTIC_TRANSMISSION_GLUTAMATERGIC	40	0.329967	0.964548	0.523438	0.926989	1	1540	tags=28%, list=17%, signal=33%
GOBP_MICROVILLUS_ASSEMBLY	GOBP_MICROVILLUS_ASSEMBLY	20	0.371162	0.964022	0.528217	0.927558	1	972	tags=20%, list=10%, signal=22%
GOBP_PROTEIN_PROCESSING	GOBP_PROTEIN_PROCESSING	135	0.309605	0.96376	0.52008	0.927218	1	1863	tags=27%, list=20%, signal=33%
GOBP_EPITHELIAL_TUBE_MORPHOGENESIS	GOBP_EPITHELIAL_TUBE_MORPHOGENESIS	174	0.277981	0.963454	0.555785	0.927131	1	1216	tags=18%, list=13%, signal=20%
GOBP_REGULATION_OF_STEROID_BIOSYNTHETIC_PROCESS	GOBP_REGULATION_OF_STEROID_BIOSYNTHETIC_PROCESS	33	0.384404	0.96263	0.495918	0.928601	1	458	tags=12%, list=5%, signal=13%
GOBP_CELLULAR_RESPONSE_TO_XENOBIOTIC_STIMULUS	GOBP_CELLULAR_RESPONSE_TO_XENOBIOTIC_STIMULUS	92	0.332264	0.962412	0.52968	0.928145	1	646	tags=14%, list=7%, signal=15%
GOBP_REGULATION_OF_LIPID_BIOSYNTHETIC_PROCESS	GOBP_REGULATION_OF_LIPID_BIOSYNTHETIC_PROCESS	92	0.303066	0.962263	0.548	0.927471	1	1028	tags=16%, list=11%, signal=18%
GOBP_POSITIVE_REGULATION_OF_PROTEIN_ACETYLATION	GOBP_POSITIVE_REGULATION_OF_PROTEIN_ACETYLATION	36	0.271655	0.96219	0.518812	0.926632	1	1028	tags=11%, list=11%, signal=12%
GOBP_REGULATION_OF_GOLGI_ORGANIZATION	GOBP_REGULATION_OF_GOLGI_ORGANIZATION	18	0.313239	0.961475	0.485714	0.927761	1	1068	tags=17%, list=12%, signal=19%
GOBP_REGULATION_OF_BEHAVIOR	GOBP_REGULATION_OF_BEHAVIOR	22	0.347463	0.961274	0.540254	0.9273	1	607	tags=14%, list=7%, signal=15%
GOBP_GLIAL_CELL_DEVELOPMENT	GOBP_GLIAL_CELL_DEVELOPMENT	69	0.310344	0.961223	0.536145	0.926371	1	471	tags=12%, list=5%, signal=12%
GOBP_CYTOPLASMIC_MICROTUBULE_ORGANIZATION	GOBP_CYTOPLASMIC_MICROTUBULE_ORGANIZATION	48	0.288426	0.960874	0.498032	0.926351	1	1443	tags=19%, list=16%, signal=22%
GOBP_REGULATION_OF_MEMBRANE_POTENTIAL	GOBP_REGULATION_OF_MEMBRANE_POTENTIAL	170	0.244979	0.960801	0.584245	0.925475	1	1994	tags=28%, list=22%, signal=35%
GOBP_PROTEIN_FOLDING	GOBP_PROTEIN_FOLDING	173	0.213122	0.960501	0.482906	0.925322	1	1781	tags=17%, list=19%, signal=21%
GOBP_NEPHRON_MORPHOGENESIS	GOBP_NEPHRON_MORPHOGENESIS	31	0.350025	0.960371	0.55773	0.924623	1	577	tags=16%, list=6%, signal=17%
GOBP_ORGANELLE_MEMBRANE_FUSION	GOBP_ORGANELLE_MEMBRANE_FUSION	98	0.257686	0.960212	0.527451	0.924033	1	1169	tags=15%, list=13%, signal=17%
GOBP_NEGATIVE_REGULATION_OF_RESPONSE_TO_WOUNDING	GOBP_NEGATIVE_REGULATION_OF_RESPONSE_TO_WOUNDING	48	0.363455	0.959653	0.519669	0.924683	1	682	tags=17%, list=7%, signal=18%
GOBP_REGULATION_OF_HISTONE_DEACETYLATION	GOBP_REGULATION_OF_HISTONE_DEACETYLATION	29	0.31543	0.958743	0.522593	0.926366	1	368	tags=7%, list=4%, signal=7%
GOBP_NEGATIVE_REGULATION_OF_CALCIUM_ION_TRANSPORT	GOBP_NEGATIVE_REGULATION_OF_CALCIUM_ION_TRANSPORT	37	0.339187	0.957349	0.516699	0.929608	1	917	tags=16%, list=10%, signal=18%
GOBP_B_CELL_HOMEOSTASIS	GOBP_B_CELL_HOMEOSTASIS	20	0.363622	0.956801	0.52521	0.930306	1	1260	tags=25%, list=14%, signal=29%
GOBP_MULTICELLULAR_ORGANISM_REPRODUCTION	GOBP_MULTICELLULAR_ORGANISM_REPRODUCTION	390	0.23981	0.956481	0.585987	0.930175	1	1440	tags=17%, list=16%, signal=19%
GOBP_NEGATIVE_REGULATION_OF_SUPRAMOLECULAR_FIBER_ORGANIZATION	GOBP_NEGATIVE_REGULATION_OF_SUPRAMOLECULAR_FIBER_ORGANIZATION	116	0.266883	0.956022	0.55	0.930509	1	920	tags=12%, list=10%, signal=13%
GOBP_PHOSPHATIDYLINOSITOL_METABOLIC_PROCESS	GOBP_PHOSPHATIDYLINOSITOL_METABOLIC_PROCESS	97	0.269999	0.955653	0.541509	0.930574	1	1832	tags=26%, list=20%, signal=32%
GOBP_CELLULAR_COMPONENT_DISASSEMBLY	GOBP_CELLULAR_COMPONENT_DISASSEMBLY	351	0.191722	0.955559	0.585567	0.929741	1	2425	tags=23%, list=26%, signal=30%
GOBP_POSITIVE_REGULATION_OF_GROWTH	GOBP_POSITIVE_REGULATION_OF_GROWTH	148	0.250087	0.95542	0.553459	0.929119	1	1212	tags=14%, list=13%, signal=15%
GOBP_MATERNAL_PROCESS_INVOLVED_IN_FEMALE_PREGNANCY	GOBP_MATERNAL_PROCESS_INVOLVED_IN_FEMALE_PREGNANCY	28	0.349783	0.95531	0.535019	0.928368	1	1294	tags=25%, list=14%, signal=29%
GOBP_ASSOCIATIVE_LEARNING	GOBP_ASSOCIATIVE_LEARNING	44	0.335689	0.953947	0.536489	0.93151	1	1378	tags=30%, list=15%, signal=35%
GOBP_ADULT_LOCOMOTORY_BEHAVIOR	GOBP_ADULT_LOCOMOTORY_BEHAVIOR	48	0.315119	0.952652	0.517172	0.934501	1	1527	tags=27%, list=16%, signal=32%
GOBP_SECONDARY_PALATE_DEVELOPMENT	GOBP_SECONDARY_PALATE_DEVELOPMENT	15	0.396003	0.952603	0.539278	0.933574	1	320	tags=13%, list=3%, signal=14%
GOBP_OOCYTE_DIFFERENTIATION	GOBP_OOCYTE_DIFFERENTIATION	32	0.30861	0.952555	0.52834	0.932643	1	1109	tags=16%, list=12%, signal=18%
GOBP_NEGATIVE_REGULATION_OF_CELL_CELL_ADHESION	GOBP_NEGATIVE_REGULATION_OF_CELL_CELL_ADHESION	89	0.309772	0.95159	0.585987	0.934521	1	986	tags=19%, list=11%, signal=21%
GOBP_CELL_GROWTH	GOBP_CELL_GROWTH	298	0.244398	0.951092	0.631027	0.934966	1	1216	tags=15%, list=13%, signal=17%
GOBP_REGULATION_OF_MUSCLE_SYSTEM_PROCESS	GOBP_REGULATION_OF_MUSCLE_SYSTEM_PROCESS	124	0.295471	0.951014	0.5625	0.934163	1	970	tags=16%, list=10%, signal=18%
GOBP_PROSTANOID_BIOSYNTHETIC_PROCESS	GOBP_PROSTANOID_BIOSYNTHETIC_PROCESS	20	0.420254	0.95085	0.555773	0.933592	1	723	tags=25%, list=8%, signal=27%
GOBP_INNER_EAR_RECEPTOR_CELL_STEREOCILIUM_ORGANIZATION	GOBP_INNER_EAR_RECEPTOR_CELL_STEREOCILIUM_ORGANIZATION	17	0.362382	0.950843	0.555777	0.932542	1	2077	tags=47%, list=22%, signal=61%
GOBP_MIDBRAIN_DEVELOPMENT	GOBP_MIDBRAIN_DEVELOPMENT	53	0.250669	0.95082	0.540486	0.931535	1	1968	tags=23%, list=21%, signal=29%
GOBP_FOREBRAIN_GENERATION_OF_NEURONS	GOBP_FOREBRAIN_GENERATION_OF_NEURONS	29	0.387578	0.950777	0.534161	0.930595	1	1223	tags=28%, list=13%, signal=32%
GOBP_VESICLE_CYTOSKELETAL_TRAFFICKING	GOBP_VESICLE_CYTOSKELETAL_TRAFFICKING	52	0.260598	0.950308	0.508287	0.930984	1	2130	tags=29%, list=23%, signal=37%
GOBP_ENDOMEMBRANE_SYSTEM_ORGANIZATION	GOBP_ENDOMEMBRANE_SYSTEM_ORGANIZATION	414	0.213446	0.949348	0.527383	0.932772	1	1786	tags=18%, list=19%, signal=21%
GOBP_FC_GAMMA_RECEPTOR_SIGNALING_PATHWAY	GOBP_FC_GAMMA_RECEPTOR_SIGNALING_PATHWAY	21	0.375574	0.948695	0.541109	0.933759	1	2028	tags=33%, list=22%, signal=43%
GOBP_AMINOGLYCAN_BIOSYNTHETIC_PROCESS	GOBP_AMINOGLYCAN_BIOSYNTHETIC_PROCESS	37	0.334514	0.948561	0.541414	0.93309	1	2375	tags=35%, list=26%, signal=47%
GOBP_COLUMNAR_CUBOIDAL_EPITHELIAL_CELL_DIFFERENTIATION	GOBP_COLUMNAR_CUBOIDAL_EPITHELIAL_CELL_DIFFERENTIATION	61	0.313688	0.947353	0.590133	0.93573	1	1003	tags=18%, list=11%, signal=20%
GOBP_AMINOGLYCAN_CATABOLIC_PROCESS	GOBP_AMINOGLYCAN_CATABOLIC_PROCESS	18	0.470205	0.94698	0.541322	0.935801	1	1273	tags=39%, list=14%, signal=45%
GOBP_CENTRIOLE_ASSEMBLY	GOBP_CENTRIOLE_ASSEMBLY	25	0.332977	0.946371	0.544379	0.936628	1	2689	tags=36%, list=29%, signal=51%
GOBP_INTERLEUKIN_1_MEDIATED_SIGNALING_PATHWAY	GOBP_INTERLEUKIN_1_MEDIATED_SIGNALING_PATHWAY	17	0.368533	0.945781	0.549816	0.937404	1	1399	tags=18%, list=15%, signal=21%
GOBP_MICROTUBULE_POLYMERIZATION_OR_DEPOLYMERIZATION	GOBP_MICROTUBULE_POLYMERIZATION_OR_DEPOLYMERIZATION	91	0.285641	0.94525	0.512195	0.937932	1	1216	tags=16%, list=13%, signal=19%
GOBP_IRON_ION_TRANSPORT	GOBP_IRON_ION_TRANSPORT	32	0.33808	0.944388	0.541322	0.939545	1	1723	tags=25%, list=19%, signal=31%
GOBP_G0_TO_G1_TRANSITION	GOBP_G0_TO_G1_TRANSITION	31	0.317963	0.944062	0.494	0.939553	1	3054	tags=55%, list=33%, signal=82%
GOBP_NEGATIVE_REGULATION_OF_TRANSCRIPTION_BY_RNA_POLYMERASE_II	GOBP_NEGATIVE_REGULATION_OF_TRANSCRIPTION_BY_RNA_POLYMERASE_II	484	0.234543	0.943724	0.606452	0.939496	1	1096	tags=13%, list=12%, signal=14%
GOBP_MEMBRANE_FUSION	GOBP_MEMBRANE_FUSION	123	0.243253	0.943358	0.552795	0.939555	1	1169	tags=14%, list=13%, signal=16%
GOBP_SODIUM_ION_TRANSMEMBRANE_TRANSPORT	GOBP_SODIUM_ION_TRANSMEMBRANE_TRANSPORT	73	0.308867	0.943288	0.580913	0.938741	1	1191	tags=22%, list=13%, signal=25%
GOBP_CARDIAC_VENTRICLE_MORPHOGENESIS	GOBP_CARDIAC_VENTRICLE_MORPHOGENESIS	34	0.342521	0.943071	0.561077	0.938342	1	950	tags=21%, list=10%, signal=23%
GOBP_NEUTRAL_LIPID_CATABOLIC_PROCESS	GOBP_NEUTRAL_LIPID_CATABOLIC_PROCESS	19	0.366503	0.942909	0.559913	0.937772	1	1545	tags=37%, list=17%, signal=44%
GOBP_REGULATION_OF_PEPTIDASE_ACTIVITY	GOBP_REGULATION_OF_PEPTIDASE_ACTIVITY	257	0.285952	0.942793	0.586777	0.937101	1	1523	tags=21%, list=16%, signal=24%
GOBP_GLIOGENESIS	GOBP_GLIOGENESIS	181	0.293588	0.941964	0.612371	0.938663	1	1779	tags=25%, list=19%, signal=31%
GOBP_POSITIVE_REGULATION_OF_SYNAPTIC_TRANSMISSION	GOBP_POSITIVE_REGULATION_OF_SYNAPTIC_TRANSMISSION	71	0.295489	0.941356	0.561265	0.939445	1	1392	tags=27%, list=15%, signal=31%
GOBP_CELLULAR_HORMONE_METABOLIC_PROCESS	GOBP_CELLULAR_HORMONE_METABOLIC_PROCESS	57	0.35657	0.940682	0.527311	0.940468	1	611	tags=16%, list=7%, signal=17%
GOBP_ANTIMICROBIAL_HUMORAL_IMMUNE_RESPONSE_MEDIATED_BY_ANTIMICROBIAL_PEPTIDE	GOBP_ANTIMICROBIAL_HUMORAL_IMMUNE_RESPONSE_MEDIATED_BY_ANTIMICROBIAL_PEPTIDE	16	0.394847	0.940459	0.54672	0.940115	1	1896	tags=31%, list=20%, signal=39%
GOBP_SARCOPLASMIC_RETICULUM_CALCIUM_ION_TRANSPORT	GOBP_SARCOPLASMIC_RETICULUM_CALCIUM_ION_TRANSPORT	18	0.361397	0.940383	0.550403	0.939267	1	2150	tags=33%, list=23%, signal=43%
GOBP_AUTONOMIC_NERVOUS_SYSTEM_DEVELOPMENT	GOBP_AUTONOMIC_NERVOUS_SYSTEM_DEVELOPMENT	21	0.406887	0.940145	0.562745	0.938995	1	1141	tags=33%, list=12%, signal=38%
GOBP_EPITHELIAL_TUBE_BRANCHING_INVOLVED_IN_LUNG_MORPHOGENESIS	GOBP_EPITHELIAL_TUBE_BRANCHING_INVOLVED_IN_LUNG_MORPHOGENESIS	16	0.434098	0.94006	0.551648	0.938231	1	862	tags=25%, list=9%, signal=28%
GOBP_RESPONSE_TO_INSULIN	GOBP_RESPONSE_TO_INSULIN	166	0.243695	0.939773	0.593047	0.938116	1	615	tags=9%, list=7%, signal=10%
GOBP_CARDIAC_CONDUCTION	GOBP_CARDIAC_CONDUCTION	44	0.312739	0.939691	0.569937	0.937349	1	1994	tags=34%, list=22%, signal=43%
GOBP_NEGATIVE_REGULATION_OF_MUSCLE_HYPERTROPHY	GOBP_NEGATIVE_REGULATION_OF_MUSCLE_HYPERTROPHY	20	0.405989	0.939433	0.586912	0.937096	1	5	tags=5%, list=0%, signal=5%
GOBP_MONOSACCHARIDE_CATABOLIC_PROCESS	GOBP_MONOSACCHARIDE_CATABOLIC_PROCESS	33	0.291512	0.938768	0.543825	0.938121	1	222	tags=6%, list=2%, signal=6%
GOBP_REGULATION_OF_METAL_ION_TRANSPORT	GOBP_REGULATION_OF_METAL_ION_TRANSPORT	193	0.270196	0.938751	0.608696	0.937131	1	1310	tags=19%, list=14%, signal=22%
GOBP_NADH_METABOLIC_PROCESS	GOBP_NADH_METABOLIC_PROCESS	31	0.316892	0.93826	0.558185	0.937569	1	1640	tags=23%, list=18%, signal=27%
GOBP_REGULATION_OF_T_CELL_APOPTOTIC_PROCESS	GOBP_REGULATION_OF_T_CELL_APOPTOTIC_PROCESS	20	0.40029	0.937934	0.54672	0.93755	1	220	tags=15%, list=2%, signal=15%
GOBP_RNA_POLYMERASE_II_PREINITIATION_COMPLEX_ASSEMBLY	GOBP_RNA_POLYMERASE_II_PREINITIATION_COMPLEX_ASSEMBLY	47	0.276008	0.937733	0.518664	0.937111	1	2738	tags=38%, list=30%, signal=54%
GOBP_CELLULAR_RESPONSE_TO_GLUCOSE_STARVATION	GOBP_CELLULAR_RESPONSE_TO_GLUCOSE_STARVATION	40	0.263401	0.937651	0.581028	0.936336	1	1089	tags=15%, list=12%, signal=17%
GOBP_RESPONSE_TO_INORGANIC_SUBSTANCE	GOBP_RESPONSE_TO_INORGANIC_SUBSTANCE	343	0.270203	0.937486	0.621677	0.935826	1	1906	tags=26%, list=21%, signal=31%
GOBP_REGULATION_OF_MITOCHONDRIAL_GENE_EXPRESSION	GOBP_REGULATION_OF_MITOCHONDRIAL_GENE_EXPRESSION	29	0.364844	0.937323	0.535497	0.935304	1	1591	tags=24%, list=17%, signal=29%
GOBP_AORTA_MORPHOGENESIS	GOBP_AORTA_MORPHOGENESIS	22	0.376294	0.935205	0.612159	0.940629	1	921	tags=23%, list=10%, signal=25%
GOBP_POSITIVE_REGULATION_OF_STRESS_ACTIVATED_PROTEIN_KINASE_SIGNALING_CASCADE	GOBP_POSITIVE_REGULATION_OF_STRESS_ACTIVATED_PROTEIN_KINASE_SIGNALING_CASCADE	63	0.313979	0.935116	0.590909	0.939835	1	1115	tags=19%, list=12%, signal=22%
GOBP_OVARIAN_FOLLICLE_DEVELOPMENT	GOBP_OVARIAN_FOLLICLE_DEVELOPMENT	31	0.34852	0.935	0.532495	0.939141	1	364	tags=10%, list=4%, signal=10%
GOBP_REGULATION_OF_PLATELET_AGGREGATION	GOBP_REGULATION_OF_PLATELET_AGGREGATION	17	0.38395	0.934758	0.556263	0.938864	1	2145	tags=41%, list=23%, signal=53%
GOBP_CELLULAR_RESPONSE_TO_OXYGEN_LEVELS	GOBP_CELLULAR_RESPONSE_TO_OXYGEN_LEVELS	96	0.240632	0.93452	0.656064	0.938567	1	1003	tags=15%, list=11%, signal=16%
GOBP_STRIATED_MUSCLE_CONTRACTION	GOBP_STRIATED_MUSCLE_CONTRACTION	84	0.283028	0.934519	0.585062	0.93755	1	598	tags=13%, list=6%, signal=14%
GOBP_SYNAPTIC_VESICLE_LOCALIZATION	GOBP_SYNAPTIC_VESICLE_LOCALIZATION	42	0.299621	0.934312	0.517787	0.937158	1	2265	tags=29%, list=24%, signal=38%
GOBP_CARBOHYDRATE_TRANSPORT	GOBP_CARBOHYDRATE_TRANSPORT	68	0.28038	0.933684	0.572277	0.938048	1	968	tags=13%, list=10%, signal=15%
GOBP_ANION_HOMEOSTASIS	GOBP_ANION_HOMEOSTASIS	26	0.367175	0.933158	0.550495	0.938662	1	1240	tags=27%, list=13%, signal=31%
GOBP_REGULATION_OF_PH	GOBP_REGULATION_OF_PH	57	0.269503	0.932909	0.547672	0.938401	1	2986	tags=46%, list=32%, signal=67%
GOBP_NEGATIVE_REGULATION_OF_HEMOPOIESIS	GOBP_NEGATIVE_REGULATION_OF_HEMOPOIESIS	34	0.336769	0.932439	0.571429	0.938683	1	2137	tags=44%, list=23%, signal=57%
GOBP_LATE_ENDOSOME_TO_LYSOSOME_TRANSPORT	GOBP_LATE_ENDOSOME_TO_LYSOSOME_TRANSPORT	19	0.295612	0.93201	0.509398	0.939002	1	1920	tags=21%, list=21%, signal=26%
GOBP_RESPONSE_TO_EPIDERMAL_GROWTH_FACTOR	GOBP_RESPONSE_TO_EPIDERMAL_GROWTH_FACTOR	40	0.320237	0.931983	0.559289	0.938065	1	600	tags=10%, list=6%, signal=11%
GOBP_NEGATIVE_REGULATION_OF_PROTEOLYSIS	GOBP_NEGATIVE_REGULATION_OF_PROTEOLYSIS	184	0.287219	0.931946	0.623431	0.937152	1	1657	tags=20%, list=18%, signal=23%
GOBP_ESTABLISHMENT_OF_CELL_POLARITY	GOBP_ESTABLISHMENT_OF_CELL_POLARITY	107	0.247572	0.931921	0.579798	0.936208	1	1894	tags=23%, list=20%, signal=29%
GOBP_MAST_CELL_ACTIVATION	GOBP_MAST_CELL_ACTIVATION	34	0.383643	0.931841	0.580713	0.935422	1	686	tags=18%, list=7%, signal=19%
GOBP_EMBRYO_DEVELOPMENT_ENDING_IN_BIRTH_OR_EGG_HATCHING	GOBP_EMBRYO_DEVELOPMENT_ENDING_IN_BIRTH_OR_EGG_HATCHING	402	0.223749	0.931731	0.697727	0.934749	1	1856	tags=22%, list=20%, signal=26%
GOBP_POSITIVE_REGULATION_OF_SMALL_GTPASE_MEDIATED_SIGNAL_TRANSDUCTION	GOBP_POSITIVE_REGULATION_OF_SMALL_GTPASE_MEDIATED_SIGNAL_TRANSDUCTION	32	0.310023	0.931664	0.623457	0.933933	1	889	tags=19%, list=10%, signal=21%
GOBP_REGULATION_OF_OXIDATIVE_PHOSPHORYLATION	GOBP_REGULATION_OF_OXIDATIVE_PHOSPHORYLATION	16	0.335577	0.930669	0.546392	0.935866	1	1376	tags=25%, list=15%, signal=29%
GOBP_CELLULAR_EXTRAVASATION	GOBP_CELLULAR_EXTRAVASATION	32	0.362391	0.930134	0.597137	0.936494	1	738	tags=22%, list=8%, signal=24%
GOBP_LEUKOCYTE_CHEMOTAXIS	GOBP_LEUKOCYTE_CHEMOTAXIS	90	0.303972	0.928135	0.623218	0.941328	1	582	tags=14%, list=6%, signal=15%
GOBP_HEART_TRABECULA_MORPHOGENESIS	GOBP_HEART_TRABECULA_MORPHOGENESIS	19	0.40417	0.927703	0.585742	0.94159	1	710	tags=21%, list=8%, signal=23%
GOBP_APICAL_JUNCTION_ASSEMBLY	GOBP_APICAL_JUNCTION_ASSEMBLY	44	0.356464	0.927672	0.559671	0.940663	1	1530	tags=27%, list=17%, signal=33%
GOBP_RELEASE_OF_SEQUESTERED_CALCIUM_ION_INTO_CYTOSOL_BY_ENDOPLASMIC_RETICULUM	GOBP_RELEASE_OF_SEQUESTERED_CALCIUM_ION_INTO_CYTOSOL_BY_ENDOPLASMIC_RETICULUM	16	0.374482	0.925899	0.581301	0.945009	1	891	tags=19%, list=10%, signal=21%
GOBP_NEGATIVE_REGULATION_OF_GROWTH	GOBP_NEGATIVE_REGULATION_OF_GROWTH	125	0.295374	0.925633	0.611452	0.944754	1	640	tags=13%, list=7%, signal=14%
GOBP_NON_MEMBRANE_BOUNDED_ORGANELLE_ASSEMBLY	GOBP_NON_MEMBRANE_BOUNDED_ORGANELLE_ASSEMBLY	297	0.192983	0.924562	0.561404	0.946864	1	1744	tags=14%, list=19%, signal=17%
GOBP_AGING	GOBP_AGING	103	0.300022	0.924034	0.620123	0.94744	1	446	tags=11%, list=5%, signal=11%
GOBP_BONE_RESORPTION	GOBP_BONE_RESORPTION	26	0.38166	0.923499	0.571726	0.947976	1	1175	tags=31%, list=13%, signal=35%
GOBP_MALE_SEX_DIFFERENTIATION	GOBP_MALE_SEX_DIFFERENTIATION	85	0.267182	0.923142	0.645161	0.947993	1	2170	tags=28%, list=23%, signal=37%
GOBP_DETERMINATION_OF_ADULT_LIFESPAN	GOBP_DETERMINATION_OF_ADULT_LIFESPAN	15	0.371122	0.922839	0.565923	0.947959	1	3179	tags=60%, list=34%, signal=91%
GOBP_PTERIDINE_CONTAINING_COMPOUND_METABOLIC_PROCESS	GOBP_PTERIDINE_CONTAINING_COMPOUND_METABOLIC_PROCESS	29	0.300266	0.922237	0.539347	0.94873	1	1316	tags=21%, list=14%, signal=24%
GOBP_RESPONSE_TO_FIBROBLAST_GROWTH_FACTOR	GOBP_RESPONSE_TO_FIBROBLAST_GROWTH_FACTOR	48	0.340933	0.922078	0.579167	0.948192	1	2035	tags=33%, list=22%, signal=42%
GOBP_REGULATION_OF_NUCLEOTIDE_BIOSYNTHETIC_PROCESS	GOBP_REGULATION_OF_NUCLEOTIDE_BIOSYNTHETIC_PROCESS	20	0.322313	0.920796	0.557173	0.95087	1	2479	tags=40%, list=27%, signal=54%
GOBP_ION_HOMEOSTASIS	GOBP_ION_HOMEOSTASIS	315	0.257871	0.920484	0.628392	0.950785	1	1727	tags=27%, list=19%, signal=32%
GOBP_LIPID_EXPORT_FROM_CELL	GOBP_LIPID_EXPORT_FROM_CELL	16	0.447679	0.920246	0.590062	0.950482	1	1072	tags=31%, list=12%, signal=35%
GOBP_MITOPHAGY	GOBP_MITOPHAGY	30	0.259588	0.919868	0.583333	0.950508	1	1811	tags=17%, list=20%, signal=21%
GOBP_DETECTION_OF_CHEMICAL_STIMULUS	GOBP_DETECTION_OF_CHEMICAL_STIMULUS	18	0.411136	0.919384	0.59176	0.950965	1	309	tags=17%, list=3%, signal=17%
GOBP_TISSUE_REMODELING	GOBP_TISSUE_REMODELING	81	0.356126	0.918949	0.609071	0.951223	1	1260	tags=30%, list=14%, signal=34%
GOBP_REGULATION_OF_MICROTUBULE_CYTOSKELETON_ORGANIZATION	GOBP_REGULATION_OF_MICROTUBULE_CYTOSKELETON_ORGANIZATION	118	0.250374	0.917891	0.571429	0.953325	1	1744	tags=20%, list=19%, signal=25%
GOBP_POSITIVE_REGULATION_OF_DENDRITIC_SPINE_MORPHOGENESIS	GOBP_POSITIVE_REGULATION_OF_DENDRITIC_SPINE_MORPHOGENESIS	15	0.341871	0.917884	0.586139	0.952343	1	197	tags=7%, list=2%, signal=7%
GOBP_REGENERATION	GOBP_REGENERATION	108	0.298869	0.917664	0.689583	0.951996	1	1315	tags=19%, list=14%, signal=21%
GOBP_STRIATED_MUSCLE_CELL_PROLIFERATION	GOBP_STRIATED_MUSCLE_CELL_PROLIFERATION	39	0.313985	0.916731	0.693111	0.953812	1	1216	tags=28%, list=13%, signal=32%
GOBP_EAR_MORPHOGENESIS	GOBP_EAR_MORPHOGENESIS	55	0.29862	0.915895	0.593407	0.955341	1	1062	tags=20%, list=11%, signal=22%
GOBP_NEGATIVE_REGULATION_OF_CELL_ADHESION	GOBP_NEGATIVE_REGULATION_OF_CELL_ADHESION	153	0.294431	0.91585	0.662921	0.954455	1	986	tags=16%, list=11%, signal=18%
GOBP_MESONEPHROS_DEVELOPMENT	GOBP_MESONEPHROS_DEVELOPMENT	44	0.348109	0.915745	0.64741	0.953756	1	577	tags=16%, list=6%, signal=17%
GOBP_NEGATIVE_REGULATION_OF_ALPHA_BETA_T_CELL_ACTIVATION	GOBP_NEGATIVE_REGULATION_OF_ALPHA_BETA_T_CELL_ACTIVATION	18	0.39226	0.915537	0.606838	0.953425	1	958	tags=33%, list=10%, signal=37%
GOBP_BLOOD_VESSEL_REMODELING	GOBP_BLOOD_VESSEL_REMODELING	21	0.382382	0.915395	0.594203	0.952866	1	1409	tags=33%, list=15%, signal=39%
GOBP_HOMEOSTASIS_OF_NUMBER_OF_CELLS	GOBP_HOMEOSTASIS_OF_NUMBER_OF_CELLS	170	0.231144	0.914292	0.651639	0.955129	1	2050	tags=26%, list=22%, signal=33%
GOBP_REGULATION_OF_ION_TRANSMEMBRANE_TRANSPORT	GOBP_REGULATION_OF_ION_TRANSMEMBRANE_TRANSPORT	197	0.262375	0.913758	0.70082	0.955713	1	1296	tags=20%, list=14%, signal=23%
GOBP_NEGATIVE_REGULATION_OF_PROTEIN_LOCALIZATION	GOBP_NEGATIVE_REGULATION_OF_PROTEIN_LOCALIZATION	119	0.25832	0.913172	0.605428	0.95642	1	1007	tags=13%, list=11%, signal=14%
GOBP_PYRUVATE_METABOLIC_PROCESS	GOBP_PYRUVATE_METABOLIC_PROCESS	79	0.234428	0.912937	0.59481	0.956068	1	538	tags=9%, list=6%, signal=9%
GOBP_VESICLE_MEDIATED_TRANSPORT_TO_THE_PLASMA_MEMBRANE	GOBP_VESICLE_MEDIATED_TRANSPORT_TO_THE_PLASMA_MEMBRANE	123	0.21635	0.912651	0.582329	0.955919	1	2478	tags=29%, list=27%, signal=39%
GOBP_REGULATION_OF_NCRNA_TRANSCRIPTION	GOBP_REGULATION_OF_NCRNA_TRANSCRIPTION	17	0.334471	0.912359	0.605058	0.955748	1	2753	tags=35%, list=30%, signal=50%
GOBP_MULTICELLULAR_ORGANISMAL_HOMEOSTASIS	GOBP_MULTICELLULAR_ORGANISMAL_HOMEOSTASIS	270	0.272423	0.911863	0.711382	0.956235	1	1199	tags=19%, list=13%, signal=21%
GOBP_POSITIVE_REGULATION_OF_TOR_SIGNALING	GOBP_POSITIVE_REGULATION_OF_TOR_SIGNALING	35	0.266512	0.911362	0.588843	0.956726	1	2952	tags=46%, list=32%, signal=67%
GOBP_LATE_ENDOSOME_TO_VACUOLE_TRANSPORT	GOBP_LATE_ENDOSOME_TO_VACUOLE_TRANSPORT	33	0.256083	0.911287	0.565815	0.955954	1	1832	tags=15%, list=20%, signal=19%
GOBP_PRIMARY_ALCOHOL_METABOLIC_PROCESS	GOBP_PRIMARY_ALCOHOL_METABOLIC_PROCESS	51	0.338702	0.911125	0.603448	0.955449	1	2276	tags=41%, list=25%, signal=54%
GOBP_CARBOHYDRATE_BIOSYNTHETIC_PROCESS	GOBP_CARBOHYDRATE_BIOSYNTHETIC_PROCESS	112	0.235971	0.910331	0.663498	0.956805	1	2091	tags=24%, list=23%, signal=31%
GOBP_NEURON_PROJECTION_EXTENSION	GOBP_NEURON_PROJECTION_EXTENSION	104	0.286016	0.910324	0.607803	0.955835	1	872	tags=14%, list=9%, signal=16%
GOBP_IRON_ION_HOMEOSTASIS	GOBP_IRON_ION_HOMEOSTASIS	51	0.267528	0.910261	0.650699	0.955054	1	2638	tags=43%, list=28%, signal=60%
GOBP_CARBOHYDRATE_PHOSPHORYLATION	GOBP_CARBOHYDRATE_PHOSPHORYLATION	18	0.328763	0.910214	0.579918	0.954185	1	978	tags=17%, list=11%, signal=19%
GOBP_ISOPRENOID_METABOLIC_PROCESS	GOBP_ISOPRENOID_METABOLIC_PROCESS	62	0.309732	0.91017	0.623377	0.953315	1	2493	tags=42%, list=27%, signal=57%
GOBP_CIRCULATORY_SYSTEM_PROCESS	GOBP_CIRCULATORY_SYSTEM_PROCESS	268	0.269299	0.909648	0.691176	0.953811	1	1216	tags=18%, list=13%, signal=20%
GOBP_ROOF_OF_MOUTH_DEVELOPMENT	GOBP_ROOF_OF_MOUTH_DEVELOPMENT	49	0.31122	0.908955	0.677291	0.954804	1	1062	tags=20%, list=11%, signal=23%
GOBP_INORGANIC_ION_IMPORT_ACROSS_PLASMA_MEMBRANE	GOBP_INORGANIC_ION_IMPORT_ACROSS_PLASMA_MEMBRANE	44	0.326005	0.908428	0.585366	0.955369	1	1633	tags=30%, list=18%, signal=36%
GOBP_POSITIVE_REGULATION_OF_CHROMOSOME_ORGANIZATION	GOBP_POSITIVE_REGULATION_OF_CHROMOSOME_ORGANIZATION	83	0.200135	0.908181	0.589494	0.955099	1	2823	tags=28%, list=30%, signal=39%
GOBP_REGULATION_OF_CHOLESTEROL_EFFLUX	GOBP_REGULATION_OF_CHOLESTEROL_EFFLUX	16	0.408332	0.907818	0.604701	0.95516	1	782	tags=25%, list=8%, signal=27%
GOBP_THIOESTER_BIOSYNTHETIC_PROCESS	GOBP_THIOESTER_BIOSYNTHETIC_PROCESS	37	0.281901	0.907228	0.593496	0.956006	1	1800	tags=24%, list=19%, signal=30%
GOBP_ORGANELLE_TRANSPORT_ALONG_MICROTUBULE	GOBP_ORGANELLE_TRANSPORT_ALONG_MICROTUBULE	72	0.248693	0.906728	0.586207	0.956421	1	2223	tags=28%, list=24%, signal=36%
GOBP_REGULATION_OF_TISSUE_REMODELING	GOBP_REGULATION_OF_TISSUE_REMODELING	32	0.379677	0.906453	0.635789	0.956216	1	605	tags=25%, list=7%, signal=27%
GOBP_BODY_FLUID_SECRETION	GOBP_BODY_FLUID_SECRETION	42	0.323372	0.906335	0.599147	0.955611	1	427	tags=10%, list=5%, signal=10%
GOBP_NEGATIVE_REGULATION_OF_CELL_POPULATION_PROLIFERATION	GOBP_NEGATIVE_REGULATION_OF_CELL_POPULATION_PROLIFERATION	371	0.258294	0.906083	0.760825	0.955396	1	1112	tags=16%, list=12%, signal=17%
GOBP_PHOSPHATIDIC_ACID_METABOLIC_PROCESS	GOBP_PHOSPHATIDIC_ACID_METABOLIC_PROCESS	25	0.314404	0.905642	0.588235	0.955642	1	2633	tags=40%, list=28%, signal=56%
GOBP_LIPID_LOCALIZATION	GOBP_LIPID_LOCALIZATION	241	0.266952	0.90551	0.698347	0.955041	1	1550	tags=21%, list=17%, signal=24%
GOBP_CELLULAR_COMPONENT_MORPHOGENESIS	GOBP_CELLULAR_COMPONENT_MORPHOGENESIS	465	0.245342	0.905258	0.695918	0.954808	1	1216	tags=15%, list=13%, signal=16%
GOBP_TELENCEPHALON_GLIAL_CELL_MIGRATION	GOBP_TELENCEPHALON_GLIAL_CELL_MIGRATION	16	0.34733	0.904378	0.579681	0.956328	1	756	tags=13%, list=8%, signal=14%
GOBP_POSITIVE_REGULATION_OF_T_CELL_MIGRATION	GOBP_POSITIVE_REGULATION_OF_T_CELL_MIGRATION	21	0.316271	0.904232	0.635021	0.955755	1	1690	tags=29%, list=18%, signal=35%
GOBP_BRANCHING_INVOLVED_IN_BLOOD_VESSEL_MORPHOGENESIS	GOBP_BRANCHING_INVOLVED_IN_BLOOD_VESSEL_MORPHOGENESIS	20	0.417503	0.904181	0.622449	0.954932	1	1362	tags=35%, list=15%, signal=41%
GOBP_KIDNEY_MORPHOGENESIS	GOBP_KIDNEY_MORPHOGENESIS	41	0.32986	0.904067	0.660819	0.954293	1	577	tags=17%, list=6%, signal=18%
GOBP_BONE_REMODELING	GOBP_BONE_REMODELING	40	0.366077	0.903788	0.624204	0.95414	1	1254	tags=33%, list=14%, signal=37%
GOBP_GLYCOSYLATION	GOBP_GLYCOSYLATION	151	0.281819	0.90355	0.56639	0.953865	1	2607	tags=42%, list=28%, signal=57%
GOBP_METAL_ION_HOMEOSTASIS	GOBP_METAL_ION_HOMEOSTASIS	255	0.265525	0.903483	0.679916	0.953088	1	1727	tags=28%, list=19%, signal=33%
GOBP_N_GLYCAN_PROCESSING	GOBP_N_GLYCAN_PROCESSING	15	0.376823	0.902878	0.582329	0.953855	1	1717	tags=27%, list=19%, signal=33%
GOBP_REGULATION_OF_CATION_TRANSMEMBRANE_TRANSPORT	GOBP_REGULATION_OF_CATION_TRANSMEMBRANE_TRANSPORT	168	0.257829	0.902585	0.699187	0.953755	1	1296	tags=20%, list=14%, signal=22%
GOBP_HOMOLOGOUS_CHROMOSOME_PAIRING_AT_MEIOSIS	GOBP_HOMOLOGOUS_CHROMOSOME_PAIRING_AT_MEIOSIS	22	0.329211	0.902248	0.570797	0.953717	1	2532	tags=27%, list=27%, signal=37%
GOBP_MITOCHONDRION_MORPHOGENESIS	GOBP_MITOCHONDRION_MORPHOGENESIS	18	0.251154	0.902165	0.581028	0.95302	1	2985	tags=44%, list=32%, signal=65%
GOBP_CELLULAR_RESPONSE_TO_INSULIN_STIMULUS	GOBP_CELLULAR_RESPONSE_TO_INSULIN_STIMULUS	140	0.233709	0.902004	0.668687	0.952487	1	580	tags=9%, list=6%, signal=9%
GOBP_REGULATION_OF_APOPTOTIC_SIGNALING_PATHWAY	GOBP_REGULATION_OF_APOPTOTIC_SIGNALING_PATHWAY	238	0.218945	0.901751	0.72549	0.952237	1	1887	tags=21%, list=20%, signal=26%
GOBP_EMBRYONIC_ORGAN_DEVELOPMENT	GOBP_EMBRYONIC_ORGAN_DEVELOPMENT	218	0.257044	0.901726	0.716942	0.951355	1	1365	tags=19%, list=15%, signal=22%
GOBP_ACTIN_NUCLEATION	GOBP_ACTIN_NUCLEATION	46	0.269423	0.90151	0.622718	0.950995	1	1470	tags=15%, list=16%, signal=18%
GOBP_ENDOTHELIAL_CELL_CHEMOTAXIS	GOBP_ENDOTHELIAL_CELL_CHEMOTAXIS	17	0.403	0.901223	0.605108	0.950877	1	901	tags=29%, list=10%, signal=33%
GOBP_NON_CANONICAL_WNT_SIGNALING_PATHWAY	GOBP_NON_CANONICAL_WNT_SIGNALING_PATHWAY	35	0.302482	0.900912	0.63286	0.95083	1	1773	tags=26%, list=19%, signal=32%
GOBP_DNA_MODIFICATION	GOBP_DNA_MODIFICATION	82	0.243657	0.900137	0.640816	0.952039	1	2140	tags=28%, list=23%, signal=36%
GOBP_REGULATION_OF_ATP_DEPENDENT_ACTIVITY	GOBP_REGULATION_OF_ATP_DEPENDENT_ACTIVITY	50	0.237671	0.900004	0.619632	0.951464	1	347	tags=6%, list=4%, signal=6%
GOBP_PROTEIN_MATURATION	GOBP_PROTEIN_MATURATION	200	0.254944	0.899933	0.684739	0.950717	1	1638	tags=20%, list=18%, signal=24%
GOBP_CHONDROITIN_SULFATE_PROTEOGLYCAN_METABOLIC_PROCESS	GOBP_CHONDROITIN_SULFATE_PROTEOGLYCAN_METABOLIC_PROCESS	18	0.372793	0.899864	0.601293	0.949965	1	1382	tags=33%, list=15%, signal=39%
GOBP_FATTY_ACID_DERIVATIVE_METABOLIC_PROCESS	GOBP_FATTY_ACID_DERIVATIVE_METABOLIC_PROCESS	47	0.307715	0.89677	0.602484	0.95773	1	1835	tags=26%, list=20%, signal=32%
GOBP_DNA_CATABOLIC_PROCESS_ENDONUCLEOLYTIC	GOBP_DNA_CATABOLIC_PROCESS_ENDONUCLEOLYTIC	16	0.316654	0.896537	0.578834	0.957429	1	1260	tags=19%, list=14%, signal=22%
GOBP_VACUOLE_ORGANIZATION	GOBP_VACUOLE_ORGANIZATION	166	0.220215	0.895872	0.633136	0.958306	1	2862	tags=37%, list=31%, signal=53%
GOBP_EPITHELIAL_CELL_MORPHOGENESIS	GOBP_EPITHELIAL_CELL_MORPHOGENESIS	26	0.359393	0.89576	0.65678	0.957703	1	198	tags=12%, list=2%, signal=12%
GOBP_HYDROGEN_PEROXIDE_METABOLIC_PROCESS	GOBP_HYDROGEN_PEROXIDE_METABOLIC_PROCESS	26	0.335051	0.895694	0.652778	0.956943	1	1879	tags=38%, list=20%, signal=48%
GOBP_CELLULAR_MODIFIED_AMINO_ACID_METABOLIC_PROCESS	GOBP_CELLULAR_MODIFIED_AMINO_ACID_METABOLIC_PROCESS	118	0.262795	0.895519	0.690987	0.956498	1	567	tags=8%, list=6%, signal=9%
GOBP_REGULATION_OF_WATER_LOSS_VIA_SKIN	GOBP_REGULATION_OF_WATER_LOSS_VIA_SKIN	19	0.401702	0.895403	0.622407	0.955889	1	1948	tags=47%, list=21%, signal=60%
GOBP_CELLULAR_RESPONSE_TO_PEPTIDE_HORMONE_STIMULUS	GOBP_CELLULAR_RESPONSE_TO_PEPTIDE_HORMONE_STIMULUS	189	0.240366	0.89501	0.722458	0.956073	1	949	tags=12%, list=10%, signal=13%
GOBP_POSITIVE_REGULATION_OF_DNA_REPLICATION	GOBP_POSITIVE_REGULATION_OF_DNA_REPLICATION	28	0.295136	0.894804	0.59465	0.95567	1	469	tags=7%, list=5%, signal=8%
GOBP_NUCLEOSIDE_PHOSPHATE_CATABOLIC_PROCESS	GOBP_NUCLEOSIDE_PHOSPHATE_CATABOLIC_PROCESS	59	0.254556	0.894618	0.733059	0.955272	1	1533	tags=20%, list=17%, signal=24%
GOBP_CALCIUM_ION_TRANSPORT	GOBP_CALCIUM_ION_TRANSPORT	187	0.260932	0.89385	0.716356	0.956406	1	1296	tags=20%, list=14%, signal=23%
GOBP_ALCOHOL_BIOSYNTHETIC_PROCESS	GOBP_ALCOHOL_BIOSYNTHETIC_PROCESS	79	0.254205	0.893402	0.663934	0.956622	1	999	tags=16%, list=11%, signal=18%
GOBP_T_CELL_APOPTOTIC_PROCESS	GOBP_T_CELL_APOPTOTIC_PROCESS	31	0.330782	0.893294	0.626775	0.955971	1	432	tags=13%, list=5%, signal=13%
GOBP_NEGATIVE_REGULATION_OF_MAPK_CASCADE	GOBP_NEGATIVE_REGULATION_OF_MAPK_CASCADE	90	0.247216	0.89305	0.720322	0.955734	1	818	tags=10%, list=9%, signal=11%
GOBP_CELLULAR_COMPONENT_MAINTENANCE	GOBP_CELLULAR_COMPONENT_MAINTENANCE	43	0.318812	0.892533	0.652893	0.956201	1	458	tags=14%, list=5%, signal=15%
GOBP_KERATINOCYTE_DIFFERENTIATION	GOBP_KERATINOCYTE_DIFFERENTIATION	85	0.328825	0.891474	0.613426	0.958197	1	629	tags=15%, list=7%, signal=16%
GOBP_POSITIVE_REGULATION_OF_STEM_CELL_POPULATION_MAINTENANCE	GOBP_POSITIVE_REGULATION_OF_STEM_CELL_POPULATION_MAINTENANCE	36	0.301461	0.891184	0.583673	0.95806	1	3046	tags=50%, list=33%, signal=74%
GOBP_REGULATION_OF_NUCLEOTIDE_EXCISION_REPAIR	GOBP_REGULATION_OF_NUCLEOTIDE_EXCISION_REPAIR	25	0.341378	0.891101	0.594758	0.957349	1	3123	tags=64%, list=34%, signal=96%
GOBP_REGULATION_OF_CARBOHYDRATE_METABOLIC_PROCESS	GOBP_REGULATION_OF_CARBOHYDRATE_METABOLIC_PROCESS	107	0.238275	0.890777	0.756385	0.957283	1	1103	tags=14%, list=12%, signal=16%
GOBP_REGULATION_OF_TOR_SIGNALING	GOBP_REGULATION_OF_TOR_SIGNALING	74	0.212397	0.890403	0.672304	0.957353	1	2283	tags=30%, list=25%, signal=39%
GOBP_REGULATION_OF_KERATINOCYTE_PROLIFERATION	GOBP_REGULATION_OF_KERATINOCYTE_PROLIFERATION	24	0.332546	0.890339	0.651613	0.956592	1	180	tags=13%, list=2%, signal=13%
GOBP_REGULATION_OF_PROTEIN_DEPOLYMERIZATION	GOBP_REGULATION_OF_PROTEIN_DEPOLYMERIZATION	65	0.288076	0.890269	0.597872	0.955846	1	1075	tags=11%, list=12%, signal=12%
GOBP_NEGATIVE_REGULATION_OF_ACTIN_FILAMENT_DEPOLYMERIZATION	GOBP_NEGATIVE_REGULATION_OF_ACTIN_FILAMENT_DEPOLYMERIZATION	35	0.311713	0.89019	0.633684	0.955148	1	882	tags=11%, list=10%, signal=13%
GOBP_REGULATION_OF_TRANSMEMBRANE_TRANSPORT	GOBP_REGULATION_OF_TRANSMEMBRANE_TRANSPORT	243	0.245364	0.890146	0.777778	0.954342	1	1014	tags=16%, list=11%, signal=17%
GOBP_VESICLE_BUDDING_FROM_MEMBRANE	GOBP_VESICLE_BUDDING_FROM_MEMBRANE	71	0.224088	0.889971	0.580645	0.953928	1	2130	tags=20%, list=23%, signal=25%
GOBP_CELLULAR_KETONE_METABOLIC_PROCESS	GOBP_CELLULAR_KETONE_METABOLIC_PROCESS	117	0.279668	0.889835	0.679435	0.95339	1	2033	tags=30%, list=22%, signal=38%
GOBP_GLYCOPROTEIN_BIOSYNTHETIC_PROCESS	GOBP_GLYCOPROTEIN_BIOSYNTHETIC_PROCESS	181	0.269299	0.888635	0.62578	0.955759	1	2607	tags=39%, list=28%, signal=54%
GOBP_LATE_ENDOSOME_TO_VACUOLE_TRANSPORT_VIA_MULTIVESICULAR_BODY_SORTING_PATHWAY	GOBP_LATE_ENDOSOME_TO_VACUOLE_TRANSPORT_VIA_MULTIVESICULAR_BODY_SORTING_PATHWAY	24	0.280765	0.888574	0.588123	0.955001	1	3533	tags=33%, list=38%, signal=54%
GOBP_REGULATION_OF_MACROPHAGE_ACTIVATION	GOBP_REGULATION_OF_MACROPHAGE_ACTIVATION	20	0.367318	0.887734	0.643162	0.956403	1	2201	tags=30%, list=24%, signal=39%
GOBP_REGULATION_OF_MICROTUBULE_POLYMERIZATION_OR_DEPOLYMERIZATION	GOBP_REGULATION_OF_MICROTUBULE_POLYMERIZATION_OR_DEPOLYMERIZATION	64	0.273492	0.887703	0.599165	0.955564	1	1216	tags=17%, list=13%, signal=20%
GOBP_REGULATION_OF_EPITHELIAL_CELL_DIFFERENTIATION	GOBP_REGULATION_OF_EPITHELIAL_CELL_DIFFERENTIATION	68	0.307748	0.887268	0.727451	0.955881	1	920	tags=22%, list=10%, signal=24%
GOBP_MULTICELLULAR_ORGANISMAL_SIGNALING	GOBP_MULTICELLULAR_ORGANISMAL_SIGNALING	64	0.276672	0.886802	0.664634	0.956193	1	1994	tags=30%, list=22%, signal=38%
GOBP_POSITIVE_REGULATION_OF_PHOSPHATIDYLINOSITOL_3_KINASE_SIGNALING	GOBP_POSITIVE_REGULATION_OF_PHOSPHATIDYLINOSITOL_3_KINASE_SIGNALING	40	0.300261	0.886291	0.7	0.956679	1	1589	tags=30%, list=17%, signal=36%
GOBP_NERVE_DEVELOPMENT	GOBP_NERVE_DEVELOPMENT	37	0.308116	0.885806	0.679012	0.957061	1	1482	tags=32%, list=16%, signal=38%
GOBP_NEUTROPHIL_MIGRATION	GOBP_NEUTROPHIL_MIGRATION	50	0.327746	0.885109	0.710262	0.957949	1	938	tags=18%, list=10%, signal=20%
GOBP_SENSORY_PERCEPTION_OF_LIGHT_STIMULUS	GOBP_SENSORY_PERCEPTION_OF_LIGHT_STIMULUS	71	0.300332	0.884862	0.680272	0.957699	1	1469	tags=27%, list=16%, signal=32%
GOBP_AUTOPHAGY_OF_MITOCHONDRION	GOBP_AUTOPHAGY_OF_MITOCHONDRION	74	0.227854	0.8847	0.695122	0.957229	1	1937	tags=20%, list=21%, signal=25%
GOBP_PROTEIN_LOCALIZATION_TO_VACUOLE	GOBP_PROTEIN_LOCALIZATION_TO_VACUOLE	57	0.248908	0.884488	0.626775	0.956885	1	1876	tags=19%, list=20%, signal=24%
GOBP_COCHLEA_DEVELOPMENT	GOBP_COCHLEA_DEVELOPMENT	24	0.330202	0.88357	0.684435	0.958546	1	1690	tags=33%, list=18%, signal=41%
GOBP_CERAMIDE_METABOLIC_PROCESS	GOBP_CERAMIDE_METABOLIC_PROCESS	63	0.287777	0.883538	0.656904	0.957725	1	2586	tags=38%, list=28%, signal=52%
GOBP_REGULATION_OF_NEUROTRANSMITTER_RECEPTOR_ACTIVITY	GOBP_REGULATION_OF_NEUROTRANSMITTER_RECEPTOR_ACTIVITY	21	0.338894	0.883492	0.621514	0.956926	1	1385	tags=24%, list=15%, signal=28%
GOBP_ACTIN_FILAMENT_BASED_MOVEMENT	GOBP_ACTIN_FILAMENT_BASED_MOVEMENT	71	0.262221	0.883335	0.672584	0.956438	1	2205	tags=31%, list=24%, signal=40%
GOBP_GLYCOPROTEIN_METABOLIC_PROCESS	GOBP_GLYCOPROTEIN_METABOLIC_PROCESS	224	0.269965	0.883286	0.63843	0.955676	1	2054	tags=29%, list=22%, signal=37%
GOBP_POSITIVE_REGULATION_OF_TELOMERE_MAINTENANCE	GOBP_POSITIVE_REGULATION_OF_TELOMERE_MAINTENANCE	56	0.204866	0.882995	0.613682	0.955544	1	3060	tags=30%, list=33%, signal=45%
GOBP_RESPONSE_TO_VITAMIN_D	GOBP_RESPONSE_TO_VITAMIN_D	15	0.366464	0.882614	0.626866	0.955674	1	73	tags=7%, list=1%, signal=7%
GOBP_SCHWANN_CELL_DEVELOPMENT	GOBP_SCHWANN_CELL_DEVELOPMENT	24	0.322937	0.882564	0.67019	0.954909	1	440	tags=13%, list=5%, signal=13%
GOBP_NEGATIVE_REGULATION_OF_LIPID_BIOSYNTHETIC_PROCESS	GOBP_NEGATIVE_REGULATION_OF_LIPID_BIOSYNTHETIC_PROCESS	26	0.326608	0.882465	0.627119	0.954288	1	1975	tags=35%, list=21%, signal=44%
GOBP_LEUKOCYTE_HOMEOSTASIS	GOBP_LEUKOCYTE_HOMEOSTASIS	55	0.272337	0.882307	0.693837	0.95381	1	1449	tags=25%, list=16%, signal=30%
GOBP_APPENDAGE_DEVELOPMENT	GOBP_APPENDAGE_DEVELOPMENT	99	0.274654	0.882202	0.761062	0.953187	1	1062	tags=20%, list=11%, signal=23%
GOBP_REPRODUCTIVE_BEHAVIOR	GOBP_REPRODUCTIVE_BEHAVIOR	16	0.377773	0.88169	0.670213	0.95364	1	1424	tags=31%, list=15%, signal=37%
GOBP_PROCESS_UTILIZING_AUTOPHAGIC_MECHANISM	GOBP_PROCESS_UTILIZING_AUTOPHAGIC_MECHANISM	423	0.177984	0.881247	0.744422	0.953936	1	2424	tags=26%, list=26%, signal=34%
GOBP_POSITIVE_REGULATION_OF_MYOBLAST_DIFFERENTIATION	GOBP_POSITIVE_REGULATION_OF_MYOBLAST_DIFFERENTIATION	27	0.325149	0.879516	0.636542	0.957623	1	2620	tags=44%, list=28%, signal=62%
GOBP_CHAPERONE_COFACTOR_DEPENDENT_PROTEIN_REFOLDING	GOBP_CHAPERONE_COFACTOR_DEPENDENT_PROTEIN_REFOLDING	27	0.278372	0.879221	0.666667	0.957518	1	2509	tags=33%, list=27%, signal=46%
GOBP_NUCLEAR_ENVELOPE_ORGANIZATION	GOBP_NUCLEAR_ENVELOPE_ORGANIZATION	49	0.229604	0.878358	0.592132	0.958888	1	2916	tags=35%, list=31%, signal=50%
GOBP_ENDOPLASMIC_RETICULUM_TO_GOLGI_VESICLE_MEDIATED_TRANSPORT	GOBP_ENDOPLASMIC_RETICULUM_TO_GOLGI_VESICLE_MEDIATED_TRANSPORT	110	0.211138	0.878259	0.59751	0.958241	1	3631	tags=47%, list=39%, signal=77%
GOBP_TRANSITION_METAL_ION_TRANSPORT	GOBP_TRANSITION_METAL_ION_TRANSPORT	58	0.284902	0.878116	0.680244	0.957723	1	2065	tags=29%, list=22%, signal=37%
GOBP_POSITIVE_REGULATION_OF_MYELOID_LEUKOCYTE_DIFFERENTIATION	GOBP_POSITIVE_REGULATION_OF_MYELOID_LEUKOCYTE_DIFFERENTIATION	21	0.286181	0.878056	0.735586	0.956997	1	1411	tags=29%, list=15%, signal=34%
GOBP_REGULATION_OF_FAT_CELL_DIFFERENTIATION	GOBP_REGULATION_OF_FAT_CELL_DIFFERENTIATION	63	0.27607	0.87752	0.729787	0.957495	1	951	tags=16%, list=10%, signal=18%
GOBP_NEGATIVE_REGULATION_OF_MAP_KINASE_ACTIVITY	GOBP_NEGATIVE_REGULATION_OF_MAP_KINASE_ACTIVITY	29	0.322601	0.876896	0.659619	0.958189	1	1268	tags=21%, list=14%, signal=24%
GOBP_GLYCOSAMINOGLYCAN_CATABOLIC_PROCESS	GOBP_GLYCOSAMINOGLYCAN_CATABOLIC_PROCESS	17	0.428232	0.875614	0.627812	0.960754	1	1273	tags=35%, list=14%, signal=41%
GOBP_VENTRICULAR_CARDIAC_MUSCLE_TISSUE_MORPHOGENESIS	GOBP_VENTRICULAR_CARDIAC_MUSCLE_TISSUE_MORPHOGENESIS	23	0.336311	0.874999	0.662	0.961532	1	950	tags=22%, list=10%, signal=24%
GOBP_CELL_COMMUNICATION_INVOLVED_IN_CARDIAC_CONDUCTION	GOBP_CELL_COMMUNICATION_INVOLVED_IN_CARDIAC_CONDUCTION	24	0.338145	0.874311	0.681542	0.96244	1	1981	tags=42%, list=21%, signal=53%
GOBP_EMBRYONIC_ORGAN_MORPHOGENESIS	GOBP_EMBRYONIC_ORGAN_MORPHOGENESIS	134	0.252886	0.873665	0.832645	0.963214	1	2067	tags=31%, list=22%, signal=40%
GOBP_PLASMA_MEMBRANE_REPAIR	GOBP_PLASMA_MEMBRANE_REPAIR	28	0.339446	0.873489	0.702586	0.962772	1	1169	tags=25%, list=13%, signal=29%
GOBP_REGULATION_OF_SMALL_MOLECULE_METABOLIC_PROCESS	GOBP_REGULATION_OF_SMALL_MOLECULE_METABOLIC_PROCESS	178	0.228961	0.873416	0.858268	0.962077	1	2033	tags=25%, list=22%, signal=31%
GOBP_REGULATION_OF_NEUTROPHIL_MIGRATION	GOBP_REGULATION_OF_NEUTROPHIL_MIGRATION	23	0.377834	0.873126	0.680244	0.961944	1	938	tags=26%, list=10%, signal=29%
GOBP_NEUTROPHIL_CHEMOTAXIS	GOBP_NEUTROPHIL_CHEMOTAXIS	39	0.330546	0.872952	0.732609	0.961484	1	543	tags=15%, list=6%, signal=16%
GOBP_INTRACELLULAR_PROTEIN_TRANSMEMBRANE_TRANSPORT	GOBP_INTRACELLULAR_PROTEIN_TRANSMEMBRANE_TRANSPORT	48	0.262953	0.872332	0.579186	0.962158	1	3044	tags=46%, list=33%, signal=68%
GOBP_XENOBIOTIC_METABOLIC_PROCESS	GOBP_XENOBIOTIC_METABOLIC_PROCESS	55	0.357519	0.872124	0.653422	0.961787	1	815	tags=16%, list=9%, signal=18%
GOBP_MYELOID_LEUKOCYTE_MEDIATED_IMMUNITY	GOBP_MYELOID_LEUKOCYTE_MEDIATED_IMMUNITY	50	0.309252	0.871938	0.722449	0.961404	1	917	tags=14%, list=10%, signal=15%
GOBP_RETINA_HOMEOSTASIS	GOBP_RETINA_HOMEOSTASIS	24	0.360965	0.871015	0.65272	0.962956	1	2001	tags=38%, list=22%, signal=48%
GOBP_HEART_PROCESS	GOBP_HEART_PROCESS	117	0.25047	0.870978	0.764211	0.962168	1	1177	tags=17%, list=13%, signal=19%
GOBP_LEARNING	GOBP_LEARNING	81	0.260839	0.869436	0.783626	0.965353	1	1414	tags=23%, list=15%, signal=27%
GOBP_POSITIVE_REGULATION_OF_CYCLIN_DEPENDENT_PROTEIN_KINASE_ACTIVITY	GOBP_POSITIVE_REGULATION_OF_CYCLIN_DEPENDENT_PROTEIN_KINASE_ACTIVITY	24	0.29989	0.869133	0.672	0.965253	1	1094	tags=17%, list=12%, signal=19%
GOBP_POSITIVE_REGULATION_OF_CELL_DIVISION	GOBP_POSITIVE_REGULATION_OF_CELL_DIVISION	40	0.286916	0.868837	0.703557	0.965092	1	982	tags=15%, list=11%, signal=17%
GOBP_DEPHOSPHORYLATION	GOBP_DEPHOSPHORYLATION	233	0.204553	0.868617	0.78876	0.964759	1	1315	tags=14%, list=14%, signal=16%
GOBP_REGULATION_OF_PLATELET_ACTIVATION	GOBP_REGULATION_OF_PLATELET_ACTIVATION	27	0.349152	0.868304	0.668103	0.964696	1	2201	tags=48%, list=24%, signal=63%
GOBP_NEGATIVE_REGULATION_OF_NEURON_DIFFERENTIATION	GOBP_NEGATIVE_REGULATION_OF_NEURON_DIFFERENTIATION	45	0.313257	0.867493	0.747534	0.965944	1	1334	tags=24%, list=14%, signal=28%
GOBP_NUCLEAR_MEMBRANE_ORGANIZATION	GOBP_NUCLEAR_MEMBRANE_ORGANIZATION	38	0.235208	0.867188	0.598425	0.965829	1	1946	tags=21%, list=21%, signal=27%
GOBP_CARDIOCYTE_DIFFERENTIATION	GOBP_CARDIOCYTE_DIFFERENTIATION	78	0.262959	0.866846	0.793173	0.965892	1	1362	tags=18%, list=15%, signal=21%
GOBP_NUCLEOBASE_CONTAINING_SMALL_MOLECULE_CATABOLIC_PROCESS	GOBP_NUCLEOBASE_CONTAINING_SMALL_MOLECULE_CATABOLIC_PROCESS	18	0.36383	0.86683	0.672691	0.965053	1	12	tags=6%, list=0%, signal=6%
GOBP_TERPENOID_METABOLIC_PROCESS	GOBP_TERPENOID_METABOLIC_PROCESS	47	0.318501	0.866788	0.690678	0.96427	1	2493	tags=40%, list=27%, signal=55%
GOBP_POSITIVE_REGULATION_OF_CILIUM_ASSEMBLY	GOBP_POSITIVE_REGULATION_OF_CILIUM_ASSEMBLY	15	0.319638	0.866638	0.597656	0.963787	1	2700	tags=47%, list=29%, signal=66%
GOBP_EPIDERMAL_CELL_DIFFERENTIATION	GOBP_EPIDERMAL_CELL_DIFFERENTIATION	117	0.302974	0.866465	0.664414	0.963345	1	629	tags=15%, list=7%, signal=15%
GOBP_REGULATION_OF_CHROMATIN_BINDING	GOBP_REGULATION_OF_CHROMATIN_BINDING	18	0.297681	0.865936	0.637295	0.96386	1	1168	tags=17%, list=13%, signal=19%
GOBP_NEGATIVE_REGULATION_OF_CATALYTIC_ACTIVITY	GOBP_NEGATIVE_REGULATION_OF_CATALYTIC_ACTIVITY	436	0.215831	0.865714	0.88501	0.963562	1	1075	tags=12%, list=12%, signal=13%
GOBP_REGULATION_OF_DNA_METHYLATION	GOBP_REGULATION_OF_DNA_METHYLATION	18	0.32755	0.865233	0.602062	0.96391	1	3453	tags=61%, list=37%, signal=97%
GOBP_RRNA_CATABOLIC_PROCESS	GOBP_RRNA_CATABOLIC_PROCESS	17	0.281934	0.865055	0.590909	0.96344	1	1816	tags=18%, list=20%, signal=22%
GOBP_POSITIVE_REGULATION_OF_GLUCOSE_METABOLIC_PROCESS	GOBP_POSITIVE_REGULATION_OF_GLUCOSE_METABOLIC_PROCESS	25	0.306024	0.86443	0.663498	0.964062	1	1103	tags=20%, list=12%, signal=23%
GOBP_PALLIUM_DEVELOPMENT	GOBP_PALLIUM_DEVELOPMENT	100	0.251337	0.864296	0.712245	0.9635	1	2098	tags=25%, list=23%, signal=32%
GOBP_MITOCHONDRIAL_GENOME_MAINTENANCE	GOBP_MITOCHONDRIAL_GENOME_MAINTENANCE	28	0.28043	0.862812	0.626804	0.966439	1	3179	tags=43%, list=34%, signal=65%
GOBP_POSITIVE_REGULATION_OF_CELL_POPULATION_PROLIFERATION	GOBP_POSITIVE_REGULATION_OF_CELL_POPULATION_PROLIFERATION	485	0.243621	0.862691	0.910973	0.965867	1	1334	tags=17%, list=14%, signal=18%
GOBP_CYTOSKELETON_DEPENDENT_INTRACELLULAR_TRANSPORT	GOBP_CYTOSKELETON_DEPENDENT_INTRACELLULAR_TRANSPORT	162	0.220444	0.862366	0.684848	0.965854	1	1942	tags=24%, list=21%, signal=30%
GOBP_ORGANOPHOSPHATE_CATABOLIC_PROCESS	GOBP_ORGANOPHOSPHATE_CATABOLIC_PROCESS	110	0.241698	0.861932	0.793587	0.966115	1	1023	tags=15%, list=11%, signal=16%
GOBP_NEGATIVE_REGULATION_OF_CELL_JUNCTION_ASSEMBLY	GOBP_NEGATIVE_REGULATION_OF_CELL_JUNCTION_ASSEMBLY	23	0.359806	0.86147	0.668041	0.966402	1	917	tags=17%, list=10%, signal=19%
GOBP_REACTIVE_OXYGEN_SPECIES_BIOSYNTHETIC_PROCESS	GOBP_REACTIVE_OXYGEN_SPECIES_BIOSYNTHETIC_PROCESS	28	0.282215	0.861061	0.698514	0.966519	1	1879	tags=29%, list=20%, signal=36%
GOBP_OLIGODENDROCYTE_DEVELOPMENT	GOBP_OLIGODENDROCYTE_DEVELOPMENT	24	0.325244	0.861023	0.697087	0.965726	1	1427	tags=25%, list=15%, signal=29%
GOBP_NEGATIVE_REGULATION_OF_MULTICELLULAR_ORGANISMAL_PROCESS	GOBP_NEGATIVE_REGULATION_OF_MULTICELLULAR_ORGANISMAL_PROCESS	496	0.242173	0.860865	0.932432	0.965259	1	1212	tags=16%, list=13%, signal=18%
GOBP_REGULATION_OF_RESPONSE_TO_WOUNDING	GOBP_REGULATION_OF_RESPONSE_TO_WOUNDING	97	0.310601	0.860811	0.703476	0.964526	1	682	tags=14%, list=7%, signal=15%
GOBP_LEUKOCYTE_MIGRATION	GOBP_LEUKOCYTE_MIGRATION	175	0.274466	0.860622	0.792261	0.964179	1	738	tags=15%, list=8%, signal=16%
GOBP_MAST_CELL_MEDIATED_IMMUNITY	GOBP_MAST_CELL_MEDIATED_IMMUNITY	30	0.352744	0.86038	0.74898	0.963923	1	686	tags=17%, list=7%, signal=18%
GOBP_MAMMARY_GLAND_DEVELOPMENT	GOBP_MAMMARY_GLAND_DEVELOPMENT	75	0.266556	0.860088	0.788583	0.963804	1	1805	tags=27%, list=19%, signal=33%
GOBP_NATURAL_KILLER_CELL_ACTIVATION	GOBP_NATURAL_KILLER_CELL_ACTIVATION	33	0.262076	0.859907	0.686654	0.963431	1	624	tags=12%, list=7%, signal=13%
GOBP_HOMOTYPIC_CELL_CELL_ADHESION	GOBP_HOMOTYPIC_CELL_CELL_ADHESION	59	0.302447	0.858543	0.659044	0.96589	1	317	tags=8%, list=3%, signal=9%
GOBP_REGULATION_OF_BODY_FLUID_LEVELS	GOBP_REGULATION_OF_BODY_FLUID_LEVELS	213	0.276728	0.857657	0.75693	0.967231	1	1045	tags=16%, list=11%, signal=18%
GOBP_RESPONSE_TO_PEPTIDE	GOBP_RESPONSE_TO_PEPTIDE	287	0.236564	0.85744	0.806982	0.966896	1	615	tags=9%, list=7%, signal=9%
GOBP_CELLULAR_ION_HOMEOSTASIS	GOBP_CELLULAR_ION_HOMEOSTASIS	264	0.244685	0.856998	0.775468	0.967138	1	1727	tags=27%, list=19%, signal=32%
GOBP_NUCLEOSIDE_CATABOLIC_PROCESS	GOBP_NUCLEOSIDE_CATABOLIC_PROCESS	15	0.388913	0.856925	0.679513	0.966439	1	12	tags=7%, list=0%, signal=7%
GOBP_POSITIVE_REGULATION_OF_PROTEIN_LOCALIZATION	GOBP_POSITIVE_REGULATION_OF_PROTEIN_LOCALIZATION	304	0.203694	0.856309	0.809224	0.967106	1	1089	tags=12%, list=12%, signal=13%
GOBP_REGULATION_OF_PROTEOLYSIS	GOBP_REGULATION_OF_PROTEOLYSIS	431	0.228059	0.856306	0.822086	0.966246	1	1540	tags=16%, list=17%, signal=19%
GOBP_REGULATION_OF_PROTEIN_ACETYLATION	GOBP_REGULATION_OF_PROTEIN_ACETYLATION	61	0.214866	0.8562	0.663202	0.965633	1	1028	tags=10%, list=11%, signal=11%
GOBP_ICOSANOID_BIOSYNTHETIC_PROCESS	GOBP_ICOSANOID_BIOSYNTHETIC_PROCESS	31	0.342226	0.855789	0.71345	0.965812	1	827	tags=23%, list=9%, signal=25%
GOBP_NEURON_MIGRATION	GOBP_NEURON_MIGRATION	101	0.285896	0.855505	0.797441	0.965691	1	890	tags=13%, list=10%, signal=14%
GOBP_INTERMEMBRANE_LIPID_TRANSFER	GOBP_INTERMEMBRANE_LIPID_TRANSFER	33	0.305547	0.854358	0.697341	0.967797	1	1496	tags=18%, list=16%, signal=22%
GOBP_NEGATIVE_REGULATION_OF_APOPTOTIC_SIGNALING_PATHWAY	GOBP_NEGATIVE_REGULATION_OF_APOPTOTIC_SIGNALING_PATHWAY	150	0.222383	0.854276	0.795031	0.967132	1	1887	tags=21%, list=20%, signal=26%
GOBP_THIOESTER_METABOLIC_PROCESS	GOBP_THIOESTER_METABOLIC_PROCESS	69	0.264575	0.853962	0.66383	0.967062	1	2044	tags=28%, list=22%, signal=35%
GOBP_ORGANELLE_DISASSEMBLY	GOBP_ORGANELLE_DISASSEMBLY	112	0.190229	0.853672	0.763598	0.966939	1	1937	tags=17%, list=21%, signal=21%
GOBP_DEVELOPMENTAL_GROWTH_INVOLVED_IN_MORPHOGENESIS	GOBP_DEVELOPMENTAL_GROWTH_INVOLVED_IN_MORPHOGENESIS	135	0.260166	0.85287	0.74187	0.967969	1	1216	tags=17%, list=13%, signal=19%
GOBP_NEGATIVE_REGULATION_OF_PROTEIN_CONTAINING_COMPLEX_ASSEMBLY	GOBP_NEGATIVE_REGULATION_OF_PROTEIN_CONTAINING_COMPLEX_ASSEMBLY	103	0.234649	0.852597	0.778226	0.967763	1	950	tags=13%, list=10%, signal=14%
GOBP_CELLULAR_RESPONSE_TO_EXTRACELLULAR_STIMULUS	GOBP_CELLULAR_RESPONSE_TO_EXTRACELLULAR_STIMULUS	166	0.219175	0.852203	0.84	0.967881	1	1089	tags=11%, list=12%, signal=13%
GOBP_NEGATIVE_REGULATION_OF_LEUKOCYTE_CELL_CELL_ADHESION	GOBP_NEGATIVE_REGULATION_OF_LEUKOCYTE_CELL_CELL_ADHESION	56	0.304758	0.852157	0.818182	0.967135	1	986	tags=21%, list=11%, signal=24%
GOBP_CELLULAR_RESPONSE_TO_EXTERNAL_STIMULUS	GOBP_CELLULAR_RESPONSE_TO_EXTERNAL_STIMULUS	204	0.231573	0.852103	0.806324	0.966395	1	1262	tags=15%, list=14%, signal=17%
GOBP_MRNA_CIS_SPLICING_VIA_SPLICEOSOME	GOBP_MRNA_CIS_SPLICING_VIA_SPLICEOSOME	22	0.298384	0.850214	0.59919	0.970115	1	196	tags=5%, list=2%, signal=5%
GOBP_ANTIGEN_PROCESSING_AND_PRESENTATION	GOBP_ANTIGEN_PROCESSING_AND_PRESENTATION	64	0.330875	0.850017	0.707217	0.969759	1	1523	tags=25%, list=16%, signal=30%
GOBP_NEGATIVE_REGULATION_OF_INFLAMMATORY_RESPONSE	GOBP_NEGATIVE_REGULATION_OF_INFLAMMATORY_RESPONSE	62	0.298431	0.849981	0.724846	0.968979	1	1917	tags=34%, list=21%, signal=42%
GOBP_MUSCLE_CELL_APOPTOTIC_PROCESS	GOBP_MUSCLE_CELL_APOPTOTIC_PROCESS	42	0.27948	0.849356	0.717435	0.96961	1	1727	tags=24%, list=19%, signal=29%
GOBP_REGULATION_OF_RESPONSE_TO_ENDOPLASMIC_RETICULUM_STRESS	GOBP_REGULATION_OF_RESPONSE_TO_ENDOPLASMIC_RETICULUM_STRESS	53	0.250526	0.849303	0.679916	0.968901	1	2082	tags=32%, list=22%, signal=41%
GOBP_MULTICELLULAR_ORGANISM_GROWTH	GOBP_MULTICELLULAR_ORGANISM_GROWTH	90	0.241778	0.84927	0.808853	0.968126	1	2002	tags=27%, list=22%, signal=34%
GOBP_REGULATION_OF_CELLULAR_RESPIRATION	GOBP_REGULATION_OF_CELLULAR_RESPIRATION	29	0.260582	0.849217	0.650699	0.967402	1	1376	tags=17%, list=15%, signal=20%
GOBP_CELLULAR_COMPONENT_DISASSEMBLY_INVOLVED_IN_EXECUTION_PHASE_OF_APOPTOSIS	GOBP_CELLULAR_COMPONENT_DISASSEMBLY_INVOLVED_IN_EXECUTION_PHASE_OF_APOPTOSIS	15	0.294027	0.849122	0.60499	0.966765	1	2239	tags=27%, list=24%, signal=35%
GOBP_POSITIVE_REGULATION_OF_RESPONSE_TO_WOUNDING	GOBP_POSITIVE_REGULATION_OF_RESPONSE_TO_WOUNDING	48	0.334532	0.849111	0.727468	0.965944	1	682	tags=17%, list=7%, signal=18%
GOBP_PYRIDINE_CONTAINING_COMPOUND_METABOLIC_PROCESS	GOBP_PYRIDINE_CONTAINING_COMPOUND_METABOLIC_PROCESS	60	0.247658	0.848758	0.768612	0.965972	1	933	tags=10%, list=10%, signal=11%
GOBP_REGULATION_OF_MACROPHAGE_MIGRATION	GOBP_REGULATION_OF_MACROPHAGE_MIGRATION	20	0.324654	0.848259	0.732365	0.966344	1	1185	tags=20%, list=13%, signal=23%
GOBP_REGULATION_OF_ACTIN_CYTOSKELETON_REORGANIZATION	GOBP_REGULATION_OF_ACTIN_CYTOSKELETON_REORGANIZATION	29	0.330645	0.847928	0.709278	0.966292	1	1470	tags=31%, list=16%, signal=37%
GOBP_PROTEIN_LIPID_COMPLEX_SUBUNIT_ORGANIZATION	GOBP_PROTEIN_LIPID_COMPLEX_SUBUNIT_ORGANIZATION	21	0.372517	0.847528	0.754797	0.9664	1	798	tags=24%, list=9%, signal=26%
GOBP_RESPONSE_TO_SALT	GOBP_RESPONSE_TO_SALT	15	0.379382	0.846726	0.707317	0.967594	1	27	tags=7%, list=0%, signal=7%
GOBP_NEGATIVE_REGULATION_OF_GTPASE_ACTIVITY	GOBP_NEGATIVE_REGULATION_OF_GTPASE_ACTIVITY	19	0.273122	0.84588	0.713693	0.96882	1	1618	tags=21%, list=17%, signal=25%
GOBP_REGULATION_OF_MUSCLE_CONTRACTION	GOBP_REGULATION_OF_MUSCLE_CONTRACTION	82	0.284924	0.845275	0.836864	0.969471	1	970	tags=20%, list=10%, signal=22%
GOBP_SULFUR_AMINO_ACID_METABOLIC_PROCESS	GOBP_SULFUR_AMINO_ACID_METABOLIC_PROCESS	24	0.319908	0.845175	0.67002	0.968851	1	974	tags=17%, list=11%, signal=19%
GOBP_CELLULAR_DEFENSE_RESPONSE	GOBP_CELLULAR_DEFENSE_RESPONSE	16	0.385584	0.842247	0.690141	0.974957	1	424	tags=13%, list=5%, signal=13%
GOBP_MUSCLE_SYSTEM_PROCESS	GOBP_MUSCLE_SYSTEM_PROCESS	216	0.250531	0.841023	0.859575	0.977093	1	626	tags=12%, list=7%, signal=12%
GOBP_SELECTIVE_AUTOPHAGY	GOBP_SELECTIVE_AUTOPHAGY	69	0.197055	0.840135	0.794922	0.978392	1	2403	tags=26%, list=26%, signal=35%
GOBP_EPIGENETIC_REGULATION_OF_GENE_EXPRESSION	GOBP_EPIGENETIC_REGULATION_OF_GENE_EXPRESSION	109	0.214461	0.839691	0.660784	0.978569	1	3257	tags=39%, list=35%, signal=59%
GOBP_VACUOLAR_TRANSPORT	GOBP_VACUOLAR_TRANSPORT	128	0.208561	0.837708	0.658635	0.982514	1	2283	tags=21%, list=25%, signal=28%
GOBP_CELL_CHEMOTAXIS	GOBP_CELL_CHEMOTAXIS	128	0.262175	0.83739	0.832298	0.982426	1	938	tags=16%, list=10%, signal=18%
GOBP_POSITIVE_REGULATION_OF_REACTIVE_OXYGEN_SPECIES_METABOLIC_PROCESS	GOBP_POSITIVE_REGULATION_OF_REACTIVE_OXYGEN_SPECIES_METABOLIC_PROCESS	40	0.303697	0.836978	0.746	0.98257	1	220	tags=10%, list=2%, signal=10%
GOBP_ANTIGEN_PROCESSING_AND_PRESENTATION_OF_PEPTIDE_ANTIGEN	GOBP_ANTIGEN_PROCESSING_AND_PRESENTATION_OF_PEPTIDE_ANTIGEN	35	0.37323	0.836682	0.714885	0.982394	1	1505	tags=29%, list=16%, signal=34%
GOBP_REGULATION_OF_STRESS_ACTIVATED_PROTEIN_KINASE_SIGNALING_CASCADE	GOBP_REGULATION_OF_STRESS_ACTIVATED_PROTEIN_KINASE_SIGNALING_CASCADE	103	0.264545	0.834534	0.801636	0.986713	1	1115	tags=15%, list=12%, signal=16%
GOBP_CELLULAR_METAL_ION_HOMEOSTASIS	GOBP_CELLULAR_METAL_ION_HOMEOSTASIS	211	0.255966	0.83391	0.836518	0.987294	1	1790	tags=29%, list=19%, signal=35%
GOBP_MRNA_TRANSCRIPTION	GOBP_MRNA_TRANSCRIPTION	33	0.267914	0.83368	0.690722	0.98695	1	1833	tags=21%, list=20%, signal=26%
GOBP_REGULATION_OF_INTRACELLULAR_ESTROGEN_RECEPTOR_SIGNALING_PATHWAY	GOBP_REGULATION_OF_INTRACELLULAR_ESTROGEN_RECEPTOR_SIGNALING_PATHWAY	28	0.230542	0.833673	0.699789	0.986114	1	1805	tags=21%, list=19%, signal=27%
GOBP_HUMORAL_IMMUNE_RESPONSE	GOBP_HUMORAL_IMMUNE_RESPONSE	57	0.307486	0.833637	0.812245	0.985337	1	1003	tags=18%, list=11%, signal=20%
GOBP_MORPHOGENESIS_OF_AN_EPITHELIUM	GOBP_MORPHOGENESIS_OF_AN_EPITHELIUM	283	0.242991	0.833158	0.929006	0.985621	1	966	tags=13%, list=10%, signal=14%
GOBP_PROTEIN_SUMOYLATION	GOBP_PROTEIN_SUMOYLATION	46	0.247792	0.832734	0.71173	0.985772	1	1187	tags=15%, list=13%, signal=17%
GOBP_MEMORY	GOBP_MEMORY	53	0.283623	0.832685	0.803213	0.985038	1	1661	tags=30%, list=18%, signal=37%
GOBP_POSITIVE_REGULATION_OF_LEUKOCYTE_CHEMOTAXIS	GOBP_POSITIVE_REGULATION_OF_LEUKOCYTE_CHEMOTAXIS	35	0.291555	0.831501	0.75803	0.987014	1	1185	tags=17%, list=13%, signal=20%
GOBP_RNA_PHOSPHODIESTER_BOND_HYDROLYSIS_EXONUCLEOLYTIC	GOBP_RNA_PHOSPHODIESTER_BOND_HYDROLYSIS_EXONUCLEOLYTIC	39	0.240655	0.831462	0.743327	0.986262	1	1152	tags=13%, list=12%, signal=15%
GOBP_REGULATION_OF_PEPTIDYL_LYSINE_ACETYLATION	GOBP_REGULATION_OF_PEPTIDYL_LYSINE_ACETYLATION	56	0.211287	0.831277	0.715164	0.985859	1	950	tags=9%, list=10%, signal=10%
GOBP_POSTSYNAPTIC_MEMBRANE_ORGANIZATION	GOBP_POSTSYNAPTIC_MEMBRANE_ORGANIZATION	19	0.29192	0.830635	0.724409	0.986493	1	1449	tags=21%, list=16%, signal=25%
GOBP_CARDIAC_MUSCLE_TISSUE_MORPHOGENESIS	GOBP_CARDIAC_MUSCLE_TISSUE_MORPHOGENESIS	26	0.306305	0.830516	0.766734	0.985892	1	950	tags=19%, list=10%, signal=21%
GOBP_REGULATION_OF_MICROTUBULE_BASED_PROCESS	GOBP_REGULATION_OF_MICROTUBULE_BASED_PROCESS	156	0.210428	0.830109	0.702595	0.985942	1	2243	tags=24%, list=24%, signal=31%
GOBP_POSITIVE_REGULATION_OF_PROTEIN_TYROSINE_KINASE_ACTIVITY	GOBP_POSITIVE_REGULATION_OF_PROTEIN_TYROSINE_KINASE_ACTIVITY	28	0.312721	0.829841	0.751491	0.985722	1	917	tags=21%, list=10%, signal=24%
GOBP_NEURON_PROJECTION_REGENERATION	GOBP_NEURON_PROJECTION_REGENERATION	38	0.308435	0.829337	0.826804	0.986061	1	101	tags=8%, list=1%, signal=8%
GOBP_POSITIVE_REGULATION_OF_LIPID_TRANSPORT	GOBP_POSITIVE_REGULATION_OF_LIPID_TRANSPORT	40	0.330843	0.828413	0.825	0.98728	1	1020	tags=23%, list=11%, signal=25%
GOBP_PSEUDOURIDINE_SYNTHESIS	GOBP_PSEUDOURIDINE_SYNTHESIS	16	0.34018	0.827635	0.649813	0.988202	1	3846	tags=63%, list=41%, signal=107%
GOBP_LYSOSOMAL_TRANSPORT	GOBP_LYSOSOMAL_TRANSPORT	100	0.217945	0.826978	0.674044	0.988866	1	1942	tags=20%, list=21%, signal=25%
GOBP_PEPTIDYL_LYSINE_MODIFICATION	GOBP_PEPTIDYL_LYSINE_MODIFICATION	309	0.190891	0.825892	0.741273	0.990399	1	1199	tags=12%, list=13%, signal=13%
GOBP_ACTIN_MEDIATED_CELL_CONTRACTION	GOBP_ACTIN_MEDIATED_CELL_CONTRACTION	48	0.26891	0.825222	0.806387	0.991112	1	581	tags=13%, list=6%, signal=13%
GOBP_RESPONSE_TO_ARSENIC_CONTAINING_SUBSTANCE	GOBP_RESPONSE_TO_ARSENIC_CONTAINING_SUBSTANCE	24	0.284016	0.824639	0.75	0.991593	1	347	tags=8%, list=4%, signal=9%
GOBP_RESPONSE_TO_MINERALOCORTICOID	GOBP_RESPONSE_TO_MINERALOCORTICOID	18	0.322175	0.824601	0.722222	0.990836	1	1673	tags=33%, list=18%, signal=41%
GOBP_DNA_DEALKYLATION	GOBP_DNA_DEALKYLATION	25	0.31092	0.82339	0.712	0.992738	1	799	tags=12%, list=9%, signal=13%
GOBP_CELL_JUNCTION_MAINTENANCE	GOBP_CELL_JUNCTION_MAINTENANCE	28	0.304057	0.823225	0.786853	0.99225	1	142	tags=11%, list=2%, signal=11%
GOBP_REGULATION_OF_ORGAN_GROWTH	GOBP_REGULATION_OF_ORGAN_GROWTH	46	0.267668	0.82287	0.837895	0.992228	1	1003	tags=13%, list=11%, signal=15%
GOBP_REGULATION_OF_PHOSPHATIDYLINOSITOL_3_KINASE_SIGNALING	GOBP_REGULATION_OF_PHOSPHATIDYLINOSITOL_3_KINASE_SIGNALING	55	0.261005	0.822781	0.824597	0.991591	1	1975	tags=33%, list=21%, signal=41%
GOBP_GLYCOLYTIC_PROCESS_THROUGH_FRUCTOSE_6_PHOSPHATE	GOBP_GLYCOLYTIC_PROCESS_THROUGH_FRUCTOSE_6_PHOSPHATE	16	0.313522	0.822302	0.661539	0.991814	1	109	tags=6%, list=1%, signal=6%
GOBP_NEGATIVE_REGULATION_OF_LOCOMOTION	GOBP_NEGATIVE_REGULATION_OF_LOCOMOTION	193	0.251395	0.822033	0.950673	0.991567	1	738	tags=11%, list=8%, signal=12%
GOBP_ANTERIOR_POSTERIOR_PATTERN_SPECIFICATION	GOBP_ANTERIOR_POSTERIOR_PATTERN_SPECIFICATION	87	0.256114	0.821119	0.835759	0.992709	1	771	tags=13%, list=8%, signal=14%
GOBP_MAMMARY_GLAND_MORPHOGENESIS	GOBP_MAMMARY_GLAND_MORPHOGENESIS	23	0.325593	0.820491	0.824742	0.993246	1	264	tags=13%, list=3%, signal=13%
GOBP_NEGATIVE_REGULATION_OF_GENE_EXPRESSION_EPIGENETIC	GOBP_NEGATIVE_REGULATION_OF_GENE_EXPRESSION_EPIGENETIC	59	0.240799	0.820284	0.729124	0.992862	1	2463	tags=29%, list=27%, signal=39%
GOBP_INNER_EAR_AUDITORY_RECEPTOR_CELL_DIFFERENTIATION	GOBP_INNER_EAR_AUDITORY_RECEPTOR_CELL_DIFFERENTIATION	20	0.309718	0.820237	0.783231	0.992135	1	1826	tags=40%, list=20%, signal=50%
GOBP_LEUKOTRIENE_METABOLIC_PROCESS	GOBP_LEUKOTRIENE_METABOLIC_PROCESS	15	0.39645	0.819709	0.718367	0.992506	1	827	tags=20%, list=9%, signal=22%
GOBP_CRANIAL_SKELETAL_SYSTEM_DEVELOPMENT	GOBP_CRANIAL_SKELETAL_SYSTEM_DEVELOPMENT	39	0.286705	0.818236	0.762781	0.994979	1	790	tags=18%, list=9%, signal=20%
GOBP_VESICLE_ORGANIZATION	GOBP_VESICLE_ORGANIZATION	270	0.196295	0.817552	0.779559	0.995627	1	1631	tags=15%, list=18%, signal=18%
GOBP_PHOSPHATIDYLGLYCEROL_METABOLIC_PROCESS	GOBP_PHOSPHATIDYLGLYCEROL_METABOLIC_PROCESS	23	0.314605	0.816448	0.718812	0.997247	1	2636	tags=48%, list=28%, signal=67%
GOBP_NEGATIVE_REGULATION_OF_NF_KAPPAB_TRANSCRIPTION_FACTOR_ACTIVITY	GOBP_NEGATIVE_REGULATION_OF_NF_KAPPAB_TRANSCRIPTION_FACTOR_ACTIVITY	49	0.247229	0.816338	0.781496	0.996671	1	1505	tags=16%, list=16%, signal=19%
GOBP_REGULATION_OF_AEROBIC_RESPIRATION	GOBP_REGULATION_OF_AEROBIC_RESPIRATION	21	0.263593	0.816299	0.663265	0.995913	1	1376	tags=19%, list=15%, signal=22%
GOBP_ESTABLISHMENT_OF_ORGANELLE_LOCALIZATION	GOBP_ESTABLISHMENT_OF_ORGANELLE_LOCALIZATION	342	0.173413	0.816219	0.862934	0.995266	1	2223	tags=20%, list=24%, signal=26%
GOBP_POSITIVE_REGULATION_OF_LIPID_BIOSYNTHETIC_PROCESS	GOBP_POSITIVE_REGULATION_OF_LIPID_BIOSYNTHETIC_PROCESS	46	0.286583	0.816207	0.89858	0.994465	1	664	tags=13%, list=7%, signal=14%
GOBP_MICROTUBULE_BASED_TRANSPORT	GOBP_MICROTUBULE_BASED_TRANSPORT	143	0.216124	0.815958	0.725252	0.994206	1	2615	tags=32%, list=28%, signal=44%
GOBP_NEGATIVE_REGULATION_OF_INTRACELLULAR_SIGNAL_TRANSDUCTION	GOBP_NEGATIVE_REGULATION_OF_INTRACELLULAR_SIGNAL_TRANSDUCTION	314	0.205317	0.815889	0.932347	0.99351	1	1898	tags=21%, list=20%, signal=26%
GOBP_POSITIVE_REGULATION_OF_NEUTROPHIL_MIGRATION	GOBP_POSITIVE_REGULATION_OF_NEUTROPHIL_MIGRATION	16	0.392403	0.815695	0.764113	0.993092	1	938	tags=31%, list=10%, signal=35%
GOBP_POSITIVE_REGULATION_OF_WOUND_HEALING	GOBP_POSITIVE_REGULATION_OF_WOUND_HEALING	40	0.328162	0.815673	0.795359	0.992317	1	682	tags=18%, list=7%, signal=19%
GOBP_REGULATION_OF_VESICLE_MEDIATED_TRANSPORT	GOBP_REGULATION_OF_VESICLE_MEDIATED_TRANSPORT	340	0.221502	0.814669	0.858921	0.993656	1	1546	tags=18%, list=17%, signal=21%
GOBP_GLUTAMATE_RECEPTOR_SIGNALING_PATHWAY	GOBP_GLUTAMATE_RECEPTOR_SIGNALING_PATHWAY	17	0.306894	0.813634	0.745418	0.995034	1	245	tags=12%, list=3%, signal=12%
GOBP_REGULATION_OF_STEROID_METABOLIC_PROCESS	GOBP_REGULATION_OF_STEROID_METABOLIC_PROCESS	46	0.285788	0.81283	0.798354	0.995997	1	458	tags=9%, list=5%, signal=9%
GOBP_TOR_SIGNALING	GOBP_TOR_SIGNALING	88	0.196815	0.811939	0.848548	0.997074	1	2464	tags=30%, list=27%, signal=40%
GOBP_NEGATIVE_REGULATION_OF_MICROTUBULE_POLYMERIZATION_OR_DEPOLYMERIZATION	GOBP_NEGATIVE_REGULATION_OF_MICROTUBULE_POLYMERIZATION_OR_DEPOLYMERIZATION	30	0.295766	0.811793	0.737634	0.996562	1	1075	tags=17%, list=12%, signal=19%
GOBP_APOPTOTIC_SIGNALING_PATHWAY	GOBP_APOPTOTIC_SIGNALING_PATHWAY	372	0.190744	0.811185	0.950538	0.99706	1	1894	tags=22%, list=20%, signal=26%
GOBP_NEGATIVE_REGULATION_OF_PROTEIN_SERINE_THREONINE_KINASE_ACTIVITY	GOBP_NEGATIVE_REGULATION_OF_PROTEIN_SERINE_THREONINE_KINASE_ACTIVITY	67	0.238919	0.810179	0.890792	0.998368	1	1660	tags=22%, list=18%, signal=27%
GOBP_SECONDARY_ALCOHOL_METABOLIC_PROCESS	GOBP_SECONDARY_ALCOHOL_METABOLIC_PROCESS	86	0.227948	0.809724	0.843496	0.998491	1	2127	tags=28%, list=23%, signal=36%
GOBP_DIVALENT_INORGANIC_CATION_HOMEOSTASIS	GOBP_DIVALENT_INORGANIC_CATION_HOMEOSTASIS	169	0.25432	0.809308	0.859504	0.998502	1	1790	tags=30%, list=19%, signal=36%
GOBP_ENDOCRINE_PANCREAS_DEVELOPMENT	GOBP_ENDOCRINE_PANCREAS_DEVELOPMENT	28	0.327959	0.808628	0.82	0.999019	1	2181	tags=50%, list=24%, signal=65%
GOBP_CELL_PART_MORPHOGENESIS	GOBP_CELL_PART_MORPHOGENESIS	408	0.21951	0.807382	0.928425	1	1	1268	tags=14%, list=14%, signal=16%
GOBP_SKELETAL_SYSTEM_MORPHOGENESIS	GOBP_SKELETAL_SYSTEM_MORPHOGENESIS	110	0.255358	0.807217	0.938298	1	1	1062	tags=20%, list=11%, signal=22%
GOBP_FOREBRAIN_DEVELOPMENT	GOBP_FOREBRAIN_DEVELOPMENT	205	0.239871	0.807162	0.934599	0.999679	1	1014	tags=13%, list=11%, signal=14%
GOBP_POSITIVE_REGULATION_OF_COAGULATION	GOBP_POSITIVE_REGULATION_OF_COAGULATION	20	0.372671	0.807109	0.807281	0.998962	1	1589	tags=30%, list=17%, signal=36%
GOBP_TETRAHYDROFOLATE_METABOLIC_PROCESS	GOBP_TETRAHYDROFOLATE_METABOLIC_PROCESS	16	0.301206	0.80631	0.70632	0.999812	1	1316	tags=19%, list=14%, signal=22%
GOBP_RETROGRADE_VESICLE_MEDIATED_TRANSPORT_GOLGI_TO_ENDOPLASMIC_RETICULUM	GOBP_RETROGRADE_VESICLE_MEDIATED_TRANSPORT_GOLGI_TO_ENDOPLASMIC_RETICULUM	49	0.222349	0.805871	0.698969	0.9999	1	2709	tags=37%, list=29%, signal=52%
GOBP_RESPONSE_TO_INTERLEUKIN_6	GOBP_RESPONSE_TO_INTERLEUKIN_6	19	0.329183	0.805853	0.75	0.999113	1	1727	tags=26%, list=19%, signal=32%
GOBP_MITOTIC_SISTER_CHROMATID_COHESION	GOBP_MITOTIC_SISTER_CHROMATID_COHESION	21	0.246823	0.805697	0.691824	0.998614	1	3139	tags=33%, list=34%, signal=50%
GOBP_REGULATION_OF_WOUND_HEALING	GOBP_REGULATION_OF_WOUND_HEALING	79	0.298364	0.805633	0.833333	0.997918	1	682	tags=15%, list=7%, signal=16%
GOBP_NEGATIVE_REGULATION_OF_HISTONE_METHYLATION	GOBP_NEGATIVE_REGULATION_OF_HISTONE_METHYLATION	19	0.283531	0.80474	0.769857	0.999016	1	1199	tags=16%, list=13%, signal=18%
GOBP_REGULATION_OF_PROTEIN_CONTAINING_COMPLEX_DISASSEMBLY	GOBP_REGULATION_OF_PROTEIN_CONTAINING_COMPLEX_DISASSEMBLY	92	0.221288	0.803982	0.82265	0.999748	1	2348	tags=24%, list=25%, signal=32%
GOBP_RESPONSE_TO_ZINC_ION	GOBP_RESPONSE_TO_ZINC_ION	27	0.379955	0.803627	0.789796	0.999695	1	1625	tags=33%, list=18%, signal=40%
GOBP_REGULATION_OF_SIGNALING_RECEPTOR_ACTIVITY	GOBP_REGULATION_OF_SIGNALING_RECEPTOR_ACTIVITY	65	0.259198	0.80278	0.844398	1	1	1078	tags=11%, list=12%, signal=12%
GOBP_LUNG_MORPHOGENESIS	GOBP_LUNG_MORPHOGENESIS	30	0.301442	0.802464	0.821277	1	1	862	tags=13%, list=9%, signal=15%
GOBP_ENSHEATHMENT_OF_NEURONS	GOBP_ENSHEATHMENT_OF_NEURONS	86	0.230085	0.799942	0.912863	1	1	1482	tags=19%, list=16%, signal=22%
GOBP_COPII_COATED_VESICLE_BUDDING	GOBP_COPII_COATED_VESICLE_BUDDING	36	0.19014	0.798737	0.670041	1	1	3947	tags=47%, list=43%, signal=82%
GOBP_SENSORY_PERCEPTION_OF_CHEMICAL_STIMULUS	GOBP_SENSORY_PERCEPTION_OF_CHEMICAL_STIMULUS	27	0.339348	0.798583	0.866	1	1	1141	tags=30%, list=12%, signal=34%
GOBP_LAMELLIPODIUM_MORPHOGENESIS	GOBP_LAMELLIPODIUM_MORPHOGENESIS	15	0.338274	0.798544	0.728778	1	1	889	tags=13%, list=10%, signal=15%
GOBP_NEURAL_RETINA_DEVELOPMENT	GOBP_NEURAL_RETINA_DEVELOPMENT	39	0.304956	0.797898	0.820619	1	1	2202	tags=38%, list=24%, signal=50%
GOBP_POSITIVE_REGULATION_OF_RESPONSE_TO_ENDOPLASMIC_RETICULUM_STRESS	GOBP_POSITIVE_REGULATION_OF_RESPONSE_TO_ENDOPLASMIC_RETICULUM_STRESS	26	0.266417	0.797419	0.759336	1	1	1779	tags=31%, list=19%, signal=38%
GOBP_RESPONSE_TO_GROWTH_FACTOR	GOBP_RESPONSE_TO_GROWTH_FACTOR	412	0.232417	0.797303	0.960084	1	1	1003	tags=13%, list=11%, signal=14%
GOBP_OSSIFICATION	GOBP_OSSIFICATION	216	0.244329	0.797299	0.91195	1	1	655	tags=11%, list=7%, signal=11%
GOBP_PEPTIDE_CROSS_LINKING	GOBP_PEPTIDE_CROSS_LINKING	20	0.392716	0.796258	0.755889	1	1	1142	tags=30%, list=12%, signal=34%
GOBP_REGULATION_OF_GLUCONEOGENESIS	GOBP_REGULATION_OF_GLUCONEOGENESIS	30	0.231612	0.796209	0.826511	1	1	2091	tags=23%, list=23%, signal=30%
GOBP_HISTONE_H4_ACETYLATION	GOBP_HISTONE_H4_ACETYLATION	62	0.242432	0.79595	0.678571	1	1	3168	tags=37%, list=34%, signal=56%
GOBP_RESPONSE_TO_ALKALOID	GOBP_RESPONSE_TO_ALKALOID	54	0.258897	0.795863	0.834275	1	1	178	tags=6%, list=2%, signal=6%
GOBP_POSITIVE_REGULATION_OF_CHROMOSOME_SEGREGATION	GOBP_POSITIVE_REGULATION_OF_CHROMOSOME_SEGREGATION	23	0.255459	0.795306	0.685039	1	1	3197	tags=43%, list=34%, signal=66%
GOBP_POSITIVE_REGULATION_OF_INFLAMMATORY_RESPONSE	GOBP_POSITIVE_REGULATION_OF_INFLAMMATORY_RESPONSE	62	0.307784	0.794856	0.804481	1	1	917	tags=16%, list=10%, signal=18%
GOBP_IMMUNE_RESPONSE_REGULATING_CELL_SURFACE_RECEPTOR_SIGNALING_PATHWAY_INVOLVED_IN_PHAGOCYTOSIS	GOBP_IMMUNE_RESPONSE_REGULATING_CELL_SURFACE_RECEPTOR_SIGNALING_PATHWAY_INVOLVED_IN_PHAGOCYTOSIS	20	0.318007	0.794711	0.747534	1	1	2028	tags=30%, list=22%, signal=38%
GOBP_TYPE_B_PANCREATIC_CELL_DEVELOPMENT	GOBP_TYPE_B_PANCREATIC_CELL_DEVELOPMENT	16	0.335739	0.792128	0.809331	1	1	2181	tags=50%, list=24%, signal=65%
GOBP_CLATHRIN_DEPENDENT_ENDOCYTOSIS	GOBP_CLATHRIN_DEPENDENT_ENDOCYTOSIS	36	0.24031	0.791933	0.710372	1	1	1004	tags=11%, list=11%, signal=12%
GOBP_LACTATION	GOBP_LACTATION	27	0.279711	0.791075	0.840909	1	1	1576	tags=26%, list=17%, signal=31%
GOBP_NEGATIVE_REGULATION_OF_REACTIVE_OXYGEN_SPECIES_METABOLIC_PROCESS	GOBP_NEGATIVE_REGULATION_OF_REACTIVE_OXYGEN_SPECIES_METABOLIC_PROCESS	27	0.267118	0.791044	0.814371	1	1	655	tags=11%, list=7%, signal=12%
GOBP_ANTIGEN_RECEPTOR_MEDIATED_SIGNALING_PATHWAY	GOBP_ANTIGEN_RECEPTOR_MEDIATED_SIGNALING_PATHWAY	94	0.24966	0.790743	0.897541	1	1	801	tags=13%, list=9%, signal=14%
GOBP_REGULATION_OF_VOLTAGE_GATED_CALCIUM_CHANNEL_ACTIVITY	GOBP_REGULATION_OF_VOLTAGE_GATED_CALCIUM_CHANNEL_ACTIVITY	19	0.313848	0.790714	0.736527	1	1	1488	tags=32%, list=16%, signal=38%
GOBP_RESPONSE_TO_FOOD	GOBP_RESPONSE_TO_FOOD	17	0.324537	0.789695	0.793587	1	1	2001	tags=41%, list=22%, signal=52%
GOBP_ESTABLISHMENT_OF_PROTEIN_LOCALIZATION_TO_CHROMOSOME	GOBP_ESTABLISHMENT_OF_PROTEIN_LOCALIZATION_TO_CHROMOSOME	23	0.261342	0.789516	0.74223	1	1	888	tags=9%, list=10%, signal=10%
GOBP_PROTEIN_O_LINKED_GLYCOSYLATION	GOBP_PROTEIN_O_LINKED_GLYCOSYLATION	53	0.291554	0.789511	0.792735	1	1	854	tags=15%, list=9%, signal=17%
GOBP_ASPARTATE_FAMILY_AMINO_ACID_METABOLIC_PROCESS	GOBP_ASPARTATE_FAMILY_AMINO_ACID_METABOLIC_PROCESS	36	0.263764	0.789158	0.830677	1	1	2489	tags=31%, list=27%, signal=42%
GOBP_GLIAL_CELL_APOPTOTIC_PROCESS	GOBP_GLIAL_CELL_APOPTOTIC_PROCESS	15	0.348821	0.789011	0.831967	1	1	629	tags=20%, list=7%, signal=21%
GOBP_NEGATIVE_REGULATION_OF_ANTIGEN_RECEPTOR_MEDIATED_SIGNALING_PATHWAY	GOBP_NEGATIVE_REGULATION_OF_ANTIGEN_RECEPTOR_MEDIATED_SIGNALING_PATHWAY	19	0.344104	0.788782	0.783673	1	1	801	tags=21%, list=9%, signal=23%
GOBP_ENDOCYTIC_RECYCLING	GOBP_ENDOCYTIC_RECYCLING	68	0.218727	0.788642	0.767347	1	1	2878	tags=34%, list=31%, signal=49%
GOBP_MIDBODY_ABSCISSION	GOBP_MIDBODY_ABSCISSION	17	0.259347	0.787506	0.686992	1	1	1744	tags=24%, list=19%, signal=29%
GOBP_STRESS_ACTIVATED_PROTEIN_KINASE_SIGNALING_CASCADE	GOBP_STRESS_ACTIVATED_PROTEIN_KINASE_SIGNALING_CASCADE	135	0.245942	0.786785	0.89834	1	1	1115	tags=14%, list=12%, signal=16%
GOBP_VASCULAR_ASSOCIATED_SMOOTH_MUSCLE_CELL_PROLIFERATION	GOBP_VASCULAR_ASSOCIATED_SMOOTH_MUSCLE_CELL_PROLIFERATION	37	0.292225	0.786414	0.878601	1	1	371	tags=8%, list=4%, signal=8%
GOBP_LIMBIC_SYSTEM_DEVELOPMENT	GOBP_LIMBIC_SYSTEM_DEVELOPMENT	62	0.27313	0.785504	0.831967	1	1	1469	tags=19%, list=16%, signal=23%
GOBP_RESPONSE_TO_FLUID_SHEAR_STRESS	GOBP_RESPONSE_TO_FLUID_SHEAR_STRESS	20	0.300108	0.785463	0.866397	1	1	966	tags=25%, list=10%, signal=28%
GOBP_NEGATIVE_REGULATION_OF_DEFENSE_RESPONSE	GOBP_NEGATIVE_REGULATION_OF_DEFENSE_RESPONSE	121	0.241536	0.78536	0.932166	1	1	1187	tags=17%, list=13%, signal=20%
GOBP_PROTEIN_DNA_COMPLEX_DISASSEMBLY	GOBP_PROTEIN_DNA_COMPLEX_DISASSEMBLY	17	0.281733	0.785177	0.684848	1	1	2620	tags=41%, list=28%, signal=57%
GOBP_PROTEIN_TARGETING_TO_LYSOSOME	GOBP_PROTEIN_TARGETING_TO_LYSOSOME	22	0.282757	0.784653	0.713675	1	1	1876	tags=23%, list=20%, signal=28%
GOBP_NUCLEOSIDE_BISPHOSPHATE_METABOLIC_PROCESS	GOBP_NUCLEOSIDE_BISPHOSPHATE_METABOLIC_PROCESS	90	0.242066	0.784083	0.805085	1	1	2133	tags=29%, list=23%, signal=37%
GOBP_CALCIUM_DEPENDENT_CELL_CELL_ADHESION_VIA_PLASMA_MEMBRANE_CELL_ADHESION_MOLECULES	GOBP_CALCIUM_DEPENDENT_CELL_CELL_ADHESION_VIA_PLASMA_MEMBRANE_CELL_ADHESION_MOLECULES	21	0.302702	0.783624	0.825832	1	1	2065	tags=43%, list=22%, signal=55%
GOBP_REGULATION_OF_PROTEIN_BINDING	GOBP_REGULATION_OF_PROTEIN_BINDING	126	0.212393	0.783507	0.918033	1	1	1606	tags=20%, list=17%, signal=24%
GOBP_MACROPHAGE_CYTOKINE_PRODUCTION	GOBP_MACROPHAGE_CYTOKINE_PRODUCTION	22	0.334614	0.782396	0.835052	1	1	1812	tags=41%, list=20%, signal=51%
GOBP_TELENCEPHALON_DEVELOPMENT	GOBP_TELENCEPHALON_DEVELOPMENT	139	0.236362	0.781579	0.901639	1	1	1756	tags=21%, list=19%, signal=25%
GOBP_MYELOID_CELL_DIFFERENTIATION	GOBP_MYELOID_CELL_DIFFERENTIATION	211	0.189654	0.781149	0.97541	1	1	1612	tags=17%, list=17%, signal=20%
GOBP_REGULATION_OF_CELLULAR_KETONE_METABOLIC_PROCESS	GOBP_REGULATION_OF_CELLULAR_KETONE_METABOLIC_PROCESS	65	0.258109	0.78048	0.932406	1	1	664	tags=14%, list=7%, signal=15%
GOBP_TRANSFORMING_GROWTH_FACTOR_BETA_PRODUCTION	GOBP_TRANSFORMING_GROWTH_FACTOR_BETA_PRODUCTION	25	0.350108	0.780334	0.794055	1	1	1029	tags=24%, list=11%, signal=27%
GOBP_ACTIN_FILAMENT_DEPOLYMERIZATION	GOBP_ACTIN_FILAMENT_DEPOLYMERIZATION	46	0.241845	0.777843	0.797101	1	1	882	tags=9%, list=10%, signal=10%
GOBP_POSITIVE_REGULATION_OF_MICROTUBULE_POLYMERIZATION_OR_DEPOLYMERIZATION	GOBP_POSITIVE_REGULATION_OF_MICROTUBULE_POLYMERIZATION_OR_DEPOLYMERIZATION	29	0.27597	0.777605	0.718341	1	1	794	tags=10%, list=9%, signal=11%
GOBP_WALKING_BEHAVIOR	GOBP_WALKING_BEHAVIOR	18	0.325772	0.77745	0.752	1	1	1268	tags=17%, list=14%, signal=19%
GOBP_TRANSPORT_ALONG_MICROTUBULE	GOBP_TRANSPORT_ALONG_MICROTUBULE	134	0.205485	0.777389	0.78	1	1	2615	tags=32%, list=28%, signal=44%
GOBP_POSITIVE_REGULATION_OF_HISTONE_H3_K4_METHYLATION	GOBP_POSITIVE_REGULATION_OF_HISTONE_H3_K4_METHYLATION	25	0.253207	0.776984	0.783939	1	1	677	tags=8%, list=7%, signal=9%
GOBP_TORC1_SIGNALING	GOBP_TORC1_SIGNALING	38	0.21724	0.776708	0.796296	1	1	2372	tags=34%, list=26%, signal=46%
GOBP_RESPONSE_TO_LIPID	GOBP_RESPONSE_TO_LIPID	453	0.213445	0.775821	0.96748	1	1	1227	tags=15%, list=13%, signal=16%
GOBP_CELLULAR_RESPONSE_TO_ALKALOID	GOBP_CELLULAR_RESPONSE_TO_ALKALOID	19	0.301063	0.775606	0.834971	1	1	31	tags=5%, list=0%, signal=5%
GOBP_NUCLEIC_ACID_PHOSPHODIESTER_BOND_HYDROLYSIS	GOBP_NUCLEIC_ACID_PHOSPHODIESTER_BOND_HYDROLYSIS	174	0.169921	0.774419	0.89002	1	1	1843	tags=15%, list=20%, signal=18%
GOBP_CELLULAR_MODIFIED_AMINO_ACID_CATABOLIC_PROCESS	GOBP_CELLULAR_MODIFIED_AMINO_ACID_CATABOLIC_PROCESS	18	0.249423	0.774381	0.789784	1	1	1139	tags=17%, list=12%, signal=19%
GOBP_RESPONSE_TO_ACID_CHEMICAL	GOBP_RESPONSE_TO_ACID_CHEMICAL	76	0.240642	0.774332	0.881497	1	1	1631	tags=21%, list=18%, signal=25%
GOBP_CELL_CELL_JUNCTION_ASSEMBLY	GOBP_CELL_CELL_JUNCTION_ASSEMBLY	91	0.265801	0.774301	0.868787	1	1	1530	tags=24%, list=17%, signal=29%
GOBP_RESPONSE_TO_ORGANIC_CYCLIC_COMPOUND	GOBP_RESPONSE_TO_ORGANIC_CYCLIC_COMPOUND	485	0.203078	0.773998	0.983968	1	1	1879	tags=21%, list=20%, signal=25%
GOBP_NEGATIVE_REGULATION_OF_GLIOGENESIS	GOBP_NEGATIVE_REGULATION_OF_GLIOGENESIS	22	0.304595	0.773841	0.917695	1	1	1589	tags=32%, list=17%, signal=38%
GOBP_HISTONE_H3_K9_METHYLATION	GOBP_HISTONE_H3_K9_METHYLATION	25	0.269539	0.773648	0.802935	1	1	1947	tags=28%, list=21%, signal=35%
GOBP_PEPTIDYL_THREONINE_MODIFICATION	GOBP_PEPTIDYL_THREONINE_MODIFICATION	74	0.229488	0.773629	0.87574	1	1	576	tags=9%, list=6%, signal=10%
GOBP_GOLGI_VESICLE_TRANSPORT	GOBP_GOLGI_VESICLE_TRANSPORT	250	0.161882	0.773473	0.755467	1	1	2614	tags=27%, list=28%, signal=37%
GOBP_ALPHA_BETA_T_CELL_PROLIFERATION	GOBP_ALPHA_BETA_T_CELL_PROLIFERATION	21	0.365535	0.772806	0.814411	1	1	801	tags=24%, list=9%, signal=26%
GOBP_CHROMATIN_ORGANIZATION	GOBP_CHROMATIN_ORGANIZATION	422	0.18542	0.771382	0.789157	1	1	2430	tags=23%, list=26%, signal=30%
GOBP_CELL_KILLING	GOBP_CELL_KILLING	72	0.273875	0.770891	0.875776	1	1	911	tags=14%, list=10%, signal=15%
GOBP_MUSCLE_ADAPTATION	GOBP_MUSCLE_ADAPTATION	60	0.247529	0.77049	0.904858	1	1	197	tags=5%, list=2%, signal=5%
GOBP_POSITIVE_REGULATION_OF_NITRIC_OXIDE_METABOLIC_PROCESS	GOBP_POSITIVE_REGULATION_OF_NITRIC_OXIDE_METABOLIC_PROCESS	23	0.304193	0.770298	0.881633	1	1	156	tags=9%, list=2%, signal=9%
GOBP_ENDOPLASMIC_RETICULUM_ORGANIZATION	GOBP_ENDOPLASMIC_RETICULUM_ORGANIZATION	74	0.206593	0.76978	0.793926	1	1	3442	tags=46%, list=37%, signal=72%
GOBP_BARBED_END_ACTIN_FILAMENT_CAPPING	GOBP_BARBED_END_ACTIN_FILAMENT_CAPPING	22	0.299793	0.769225	0.762397	1	1	882	tags=14%, list=10%, signal=15%
GOBP_ENDOSOME_ORGANIZATION	GOBP_ENDOSOME_ORGANIZATION	78	0.193981	0.768349	0.741245	1	1	3148	tags=36%, list=34%, signal=54%
GOBP_ISOPRENOID_BIOSYNTHETIC_PROCESS	GOBP_ISOPRENOID_BIOSYNTHETIC_PROCESS	23	0.317688	0.768286	0.846154	1	1	2387	tags=48%, list=26%, signal=64%
GOBP_REGULATION_OF_P38MAPK_CASCADE	GOBP_REGULATION_OF_P38MAPK_CASCADE	18	0.332936	0.768225	0.862626	1	1	409	tags=11%, list=4%, signal=12%
GOBP_GLYCOSPHINGOLIPID_METABOLIC_PROCESS	GOBP_GLYCOSPHINGOLIPID_METABOLIC_PROCESS	33	0.279908	0.76819	0.785263	1	1	1660	tags=27%, list=18%, signal=33%
GOBP_REGULATION_OF_LIPID_METABOLIC_PROCESS	GOBP_REGULATION_OF_LIPID_METABOLIC_PROCESS	179	0.214116	0.765156	0.984221	1	1	1045	tags=13%, list=11%, signal=14%
GOBP_CALCIUM_ION_TRANSMEMBRANE_IMPORT_INTO_CYTOSOL	GOBP_CALCIUM_ION_TRANSMEMBRANE_IMPORT_INTO_CYTOSOL	77	0.24953	0.764085	0.942387	1	1	1725	tags=29%, list=19%, signal=35%
GOBP_REGULATION_OF_SUPEROXIDE_METABOLIC_PROCESS	GOBP_REGULATION_OF_SUPEROXIDE_METABOLIC_PROCESS	18	0.325188	0.76356	0.831984	1	1	88	tags=11%, list=1%, signal=11%
GOBP_GRANULOCYTE_MIGRATION	GOBP_GRANULOCYTE_MIGRATION	60	0.285372	0.763161	0.934524	1	1	702	tags=15%, list=8%, signal=16%
GOBP_REGULATION_OF_HISTONE_H3_K9_METHYLATION	GOBP_REGULATION_OF_HISTONE_H3_K9_METHYLATION	19	0.275287	0.762369	0.837449	1	1	1906	tags=26%, list=21%, signal=33%
GOBP_REGULATION_OF_LIPID_TRANSPORT	GOBP_REGULATION_OF_LIPID_TRANSPORT	63	0.284899	0.762227	0.924242	1	1	1072	tags=19%, list=12%, signal=21%
GOBP_POSITIVE_REGULATION_OF_DOUBLE_STRAND_BREAK_REPAIR_VIA_HOMOLOGOUS_RECOMBINATION	GOBP_POSITIVE_REGULATION_OF_DOUBLE_STRAND_BREAK_REPAIR_VIA_HOMOLOGOUS_RECOMBINATION	33	0.238453	0.761993	0.764471	1	1	2934	tags=36%, list=32%, signal=53%
GOBP_HISTONE_H2A_MONOUBIQUITINATION	GOBP_HISTONE_H2A_MONOUBIQUITINATION	22	0.257738	0.761289	0.728814	1	1	753	tags=9%, list=8%, signal=10%
GOBP_SYNAPSE_MATURATION	GOBP_SYNAPSE_MATURATION	23	0.306605	0.761187	0.833333	1	1	2071	tags=35%, list=22%, signal=45%
GOBP_POSITIVE_REGULATION_OF_DENDRITE_MORPHOGENESIS	GOBP_POSITIVE_REGULATION_OF_DENDRITE_MORPHOGENESIS	26	0.2429	0.760886	0.816929	1	1	592	tags=8%, list=6%, signal=8%
GOBP_XENOBIOTIC_TRANSPORT	GOBP_XENOBIOTIC_TRANSPORT	22	0.273104	0.760885	0.885593	1	1	627	tags=14%, list=7%, signal=15%
GOBP_NUCLEOTIDE_EXCISION_REPAIR	GOBP_NUCLEOTIDE_EXCISION_REPAIR	69	0.207961	0.760808	0.75498	1	1	1936	tags=22%, list=21%, signal=27%
GOBP_ENDOTHELIAL_CELL_DEVELOPMENT	GOBP_ENDOTHELIAL_CELL_DEVELOPMENT	51	0.273417	0.760776	0.858316	1	1	626	tags=10%, list=7%, signal=10%
GOBP_MACROAUTOPHAGY	GOBP_MACROAUTOPHAGY	259	0.15807	0.760579	0.921875	1	1	2465	tags=25%, list=27%, signal=34%
GOBP_BODY_MORPHOGENESIS	GOBP_BODY_MORPHOGENESIS	33	0.273393	0.760163	0.904051	1	1	958	tags=18%, list=10%, signal=20%
GOBP_RECEPTOR_CLUSTERING	GOBP_RECEPTOR_CLUSTERING	33	0.248541	0.759747	0.866279	1	1	1546	tags=24%, list=17%, signal=29%
GOBP_T_CELL_SELECTION	GOBP_T_CELL_SELECTION	19	0.281594	0.758953	0.8591	1	1	1550	tags=21%, list=17%, signal=25%
GOBP_RESPONSE_TO_TOPOLOGICALLY_INCORRECT_PROTEIN	GOBP_RESPONSE_TO_TOPOLOGICALLY_INCORRECT_PROTEIN	110	0.202767	0.758296	0.844898	1	1	2175	tags=23%, list=23%, signal=29%
GOBP_NEGATIVE_REGULATION_OF_MUSCLE_CELL_APOPTOTIC_PROCESS	GOBP_NEGATIVE_REGULATION_OF_MUSCLE_CELL_APOPTOTIC_PROCESS	19	0.266715	0.758285	0.881391	1	1	891	tags=16%, list=10%, signal=17%
GOBP_REGULATION_OF_G_PROTEIN_COUPLED_RECEPTOR_SIGNALING_PATHWAY	GOBP_REGULATION_OF_G_PROTEIN_COUPLED_RECEPTOR_SIGNALING_PATHWAY	65	0.262873	0.75739	0.907216	1	1	960	tags=15%, list=10%, signal=17%
GOBP_AMYLOID_BETA_CLEARANCE	GOBP_AMYLOID_BETA_CLEARANCE	22	0.294587	0.756486	0.805085	1	1	976	tags=14%, list=11%, signal=15%
GOBP_GLYCOPROTEIN_CATABOLIC_PROCESS	GOBP_GLYCOPROTEIN_CATABOLIC_PROCESS	21	0.321967	0.756002	0.829569	1	1	1945	tags=38%, list=21%, signal=48%
GOBP_REGULATION_OF_ACTIN_FILAMENT_BASED_MOVEMENT	GOBP_REGULATION_OF_ACTIN_FILAMENT_BASED_MOVEMENT	19	0.313988	0.755861	0.83871	1	1	581	tags=21%, list=6%, signal=22%
GOBP_REGULATION_OF_SPINDLE_ORGANIZATION	GOBP_REGULATION_OF_SPINDLE_ORGANIZATION	37	0.187625	0.755696	0.778443	1	1	1744	tags=16%, list=19%, signal=20%
GOBP_POSITIVE_REGULATION_OF_CHEMOTAXIS	GOBP_POSITIVE_REGULATION_OF_CHEMOTAXIS	59	0.275128	0.754828	0.845361	1	1	1203	tags=22%, list=13%, signal=25%
GOBP_REGULATION_OF_HISTONE_MODIFICATION	GOBP_REGULATION_OF_HISTONE_MODIFICATION	128	0.168258	0.75451	0.899177	1	1	368	tags=4%, list=4%, signal=4%
GOBP_REGULATION_OF_TELOMERE_MAINTENANCE_VIA_TELOMERE_LENGTHENING	GOBP_REGULATION_OF_TELOMERE_MAINTENANCE_VIA_TELOMERE_LENGTHENING	49	0.188224	0.753138	0.742455	1	1	2030	tags=16%, list=22%, signal=21%
GOBP_PROTEIN_N_LINKED_GLYCOSYLATION	GOBP_PROTEIN_N_LINKED_GLYCOSYLATION	59	0.265499	0.752887	0.729032	1	1	2855	tags=47%, list=31%, signal=68%
GOBP_RETINOL_METABOLIC_PROCESS	GOBP_RETINOL_METABOLIC_PROCESS	24	0.282214	0.751376	0.884861	1	1	2022	tags=38%, list=22%, signal=48%
GOBP_ENDOSOME_TO_LYSOSOME_TRANSPORT_VIA_MULTIVESICULAR_BODY_SORTING_PATHWAY	GOBP_ENDOSOME_TO_LYSOSOME_TRANSPORT_VIA_MULTIVESICULAR_BODY_SORTING_PATHWAY	17	0.263896	0.750866	0.738878	1	1	1744	tags=18%, list=19%, signal=22%
GOBP_APOPTOTIC_PROCESS_INVOLVED_IN_DEVELOPMENT	GOBP_APOPTOTIC_PROCESS_INVOLVED_IN_DEVELOPMENT	20	0.288165	0.750343	0.921909	1	1	1675	tags=35%, list=18%, signal=43%
GOBP_DIGESTIVE_TRACT_MORPHOGENESIS	GOBP_DIGESTIVE_TRACT_MORPHOGENESIS	17	0.327115	0.750293	0.838966	1	1	2082	tags=35%, list=22%, signal=45%
GOBP_CHONDROCYTE_DEVELOPMENT	GOBP_CHONDROCYTE_DEVELOPMENT	16	0.337478	0.750238	0.89117	1	1	1089	tags=31%, list=12%, signal=35%
GOBP_PROTEIN_DNA_COMPLEX_SUBUNIT_ORGANIZATION	GOBP_PROTEIN_DNA_COMPLEX_SUBUNIT_ORGANIZATION	164	0.195156	0.750049	0.798781	1	1	2738	tags=30%, list=30%, signal=43%
GOBP_POSITIVE_REGULATION_OF_DEPHOSPHORYLATION	GOBP_POSITIVE_REGULATION_OF_DEPHOSPHORYLATION	34	0.262888	0.74976	0.793456	1	1	1314	tags=18%, list=14%, signal=20%
GOBP_DNA_CATABOLIC_PROCESS	GOBP_DNA_CATABOLIC_PROCESS	20	0.266468	0.749646	0.787149	1	1	1260	tags=15%, list=14%, signal=17%
GOBP_POSITIVE_REGULATION_OF_MUSCLE_CELL_APOPTOTIC_PROCESS	GOBP_POSITIVE_REGULATION_OF_MUSCLE_CELL_APOPTOTIC_PROCESS	17	0.302409	0.749337	0.85336	1	1	1003	tags=12%, list=11%, signal=13%
GOBP_CHROMATIN_REMODELING	GOBP_CHROMATIN_REMODELING	235	0.190356	0.748303	0.846465	1	1	2830	tags=32%, list=31%, signal=45%
GOBP_NEGATIVE_REGULATION_OF_ADAPTIVE_IMMUNE_RESPONSE	GOBP_NEGATIVE_REGULATION_OF_ADAPTIVE_IMMUNE_RESPONSE	22	0.32774	0.747949	0.861344	1	1	2049	tags=41%, list=22%, signal=52%
GOBP_REGULATION_OF_LEUKOCYTE_CHEMOTAXIS	GOBP_REGULATION_OF_LEUKOCYTE_CHEMOTAXIS	48	0.252616	0.747719	0.917211	1	1	1274	tags=17%, list=14%, signal=19%
GOBP_NEUTROPHIL_MEDIATED_IMMUNITY	GOBP_NEUTROPHIL_MEDIATED_IMMUNITY	16	0.275055	0.747703	0.808247	1	1	2751	tags=31%, list=30%, signal=44%
GOBP_REGULATION_OF_SMOOTH_MUSCLE_CONTRACTION	GOBP_REGULATION_OF_SMOOTH_MUSCLE_CONTRACTION	32	0.308172	0.747396	0.914405	1	1	970	tags=25%, list=10%, signal=28%
GOBP_MEMBRANE_PROTEIN_PROTEOLYSIS	GOBP_MEMBRANE_PROTEIN_PROTEOLYSIS	34	0.262158	0.74689	0.855319	1	1	1540	tags=26%, list=17%, signal=32%
GOBP_POSITIVE_REGULATION_OF_DNA_TEMPLATED_TRANSCRIPTION_INITIATION	GOBP_POSITIVE_REGULATION_OF_DNA_TEMPLATED_TRANSCRIPTION_INITIATION	58	0.20292	0.746507	0.84739	1	1	2738	tags=31%, list=30%, signal=44%
GOBP_GRANULOCYTE_CHEMOTAXIS	GOBP_GRANULOCYTE_CHEMOTAXIS	49	0.28187	0.745472	0.930818	1	1	543	tags=14%, list=6%, signal=15%
GOBP_REGULATION_OF_REACTIVE_OXYGEN_SPECIES_BIOSYNTHETIC_PROCESS	GOBP_REGULATION_OF_REACTIVE_OXYGEN_SPECIES_BIOSYNTHETIC_PROCESS	23	0.262207	0.745425	0.89648	1	1	1607	tags=22%, list=17%, signal=26%
GOBP_REGULATION_OF_COAGULATION	GOBP_REGULATION_OF_COAGULATION	44	0.309617	0.745269	0.918103	1	1	682	tags=16%, list=7%, signal=17%
GOBP_HISTONE_H4_K16_ACETYLATION	GOBP_HISTONE_H4_K16_ACETYLATION	25	0.234923	0.744811	0.731755	1	1	3168	tags=36%, list=34%, signal=55%
GOBP_ESTABLISHMENT_OF_PROTEIN_LOCALIZATION_TO_MEMBRANE	GOBP_ESTABLISHMENT_OF_PROTEIN_LOCALIZATION_TO_MEMBRANE	191	0.147005	0.74442	0.962	1	1	3044	tags=35%, list=33%, signal=50%
GOBP_REGULATION_OF_POSTSYNAPTIC_MEMBRANE_NEUROTRANSMITTER_RECEPTOR_LEVELS	GOBP_REGULATION_OF_POSTSYNAPTIC_MEMBRANE_NEUROTRANSMITTER_RECEPTOR_LEVELS	41	0.208356	0.743647	0.900391	1	1	1786	tags=20%, list=19%, signal=24%
GOBP_PEPTIDYL_LYSINE_METHYLATION	GOBP_PEPTIDYL_LYSINE_METHYLATION	99	0.195675	0.742866	0.893224	1	1	2384	tags=23%, list=26%, signal=31%
GOBP_TELOMERE_MAINTENANCE_IN_RESPONSE_TO_DNA_DAMAGE	GOBP_TELOMERE_MAINTENANCE_IN_RESPONSE_TO_DNA_DAMAGE	20	0.213483	0.741458	0.79802	1	1	3038	tags=40%, list=33%, signal=59%
GOBP_GOLGI_TO_VACUOLE_TRANSPORT	GOBP_GOLGI_TO_VACUOLE_TRANSPORT	18	0.253039	0.740505	0.772727	1	1	2524	tags=33%, list=27%, signal=46%
GOBP_SULFUR_COMPOUND_CATABOLIC_PROCESS	GOBP_SULFUR_COMPOUND_CATABOLIC_PROCESS	25	0.282402	0.740037	0.805611	1	1	1090	tags=16%, list=12%, signal=18%
GOBP_NEGATIVE_REGULATION_OF_CARBOHYDRATE_METABOLIC_PROCESS	GOBP_NEGATIVE_REGULATION_OF_CARBOHYDRATE_METABOLIC_PROCESS	29	0.254397	0.73957	0.8861	1	1	776	tags=10%, list=8%, signal=11%
GOBP_NEGATIVE_REGULATION_OF_TRANSMEMBRANE_RECEPTOR_PROTEIN_SERINE_THREONINE_KINASE_SIGNALING_PATHWAY	GOBP_NEGATIVE_REGULATION_OF_TRANSMEMBRANE_RECEPTOR_PROTEIN_SERINE_THREONINE_KINASE_SIGNALING_PATHWAY	75	0.222229	0.739017	0.979253	1	1	1379	tags=15%, list=15%, signal=17%
GOBP_HISTONE_H3_K9_MODIFICATION	GOBP_HISTONE_H3_K9_MODIFICATION	34	0.239034	0.738587	0.885033	1	1	1947	tags=26%, list=21%, signal=33%
GOBP_POSITIVE_REGULATION_OF_REPRODUCTIVE_PROCESS	GOBP_POSITIVE_REGULATION_OF_REPRODUCTIVE_PROCESS	29	0.257459	0.7385	0.924797	1	1	1260	tags=17%, list=14%, signal=20%
GOBP_TRABECULA_MORPHOGENESIS	GOBP_TRABECULA_MORPHOGENESIS	26	0.30465	0.73845	0.894118	1	1	710	tags=15%, list=8%, signal=17%
GOBP_REGULATION_OF_PROTEIN_SUMOYLATION	GOBP_REGULATION_OF_PROTEIN_SUMOYLATION	18	0.272042	0.737826	0.787629	1	1	2198	tags=28%, list=24%, signal=36%
GOBP_POSITIVE_REGULATION_OF_LYMPHOCYTE_MIGRATION	GOBP_POSITIVE_REGULATION_OF_LYMPHOCYTE_MIGRATION	23	0.265832	0.73568	0.898129	1	1	1690	tags=26%, list=18%, signal=32%
GOBP_GLYCEROLIPID_CATABOLIC_PROCESS	GOBP_GLYCEROLIPID_CATABOLIC_PROCESS	35	0.260272	0.73518	0.940426	1	1	2467	tags=40%, list=27%, signal=54%
GOBP_HISTONE_H2A_UBIQUITINATION	GOBP_HISTONE_H2A_UBIQUITINATION	29	0.201821	0.735112	0.766393	1	1	753	tags=7%, list=8%, signal=7%
GOBP_PROTEIN_LOCALIZATION_TO_PHAGOPHORE_ASSEMBLY_SITE	GOBP_PROTEIN_LOCALIZATION_TO_PHAGOPHORE_ASSEMBLY_SITE	15	0.262336	0.734297	0.826923	1	1	2040	tags=27%, list=22%, signal=34%
GOBP_LONG_CHAIN_FATTY_ACID_TRANSPORT	GOBP_LONG_CHAIN_FATTY_ACID_TRANSPORT	36	0.27112	0.734274	0.960663	1	1	458	tags=11%, list=5%, signal=12%
GOBP_REGULATION_OF_HOMOTYPIC_CELL_CELL_ADHESION	GOBP_REGULATION_OF_HOMOTYPIC_CELL_CELL_ADHESION	22	0.284143	0.733832	0.867804	1	1	2145	tags=32%, list=23%, signal=41%
GOBP_NEGATIVE_REGULATION_OF_BIOMINERALIZATION	GOBP_NEGATIVE_REGULATION_OF_BIOMINERALIZATION	16	0.320796	0.73314	0.889105	1	1	426	tags=13%, list=5%, signal=13%
GOBP_REGULATION_OF_TELOMERE_MAINTENANCE	GOBP_REGULATION_OF_TELOMERE_MAINTENANCE	84	0.161901	0.732767	0.79918	1	1	2823	tags=26%, list=30%, signal=37%
GOBP_DNA_METHYLATION	GOBP_DNA_METHYLATION	48	0.232637	0.732528	0.838446	1	1	2140	tags=33%, list=23%, signal=43%
GOBP_DE_NOVO_PROTEIN_FOLDING	GOBP_DE_NOVO_PROTEIN_FOLDING	36	0.215016	0.732397	0.869848	1	1	642	tags=8%, list=7%, signal=9%
GOBP_REGULATION_OF_HEMATOPOIETIC_PROGENITOR_CELL_DIFFERENTIATION	GOBP_REGULATION_OF_HEMATOPOIETIC_PROGENITOR_CELL_DIFFERENTIATION	26	0.24886	0.731544	0.830928	1	1	1269	tags=19%, list=14%, signal=22%
GOBP_TELOMERE_MAINTENANCE_VIA_TELOMERE_LENGTHENING	GOBP_TELOMERE_MAINTENANCE_VIA_TELOMERE_LENGTHENING	65	0.173913	0.731347	0.765306	1	1	1180	tags=9%, list=13%, signal=11%
GOBP_ANTIGEN_PROCESSING_AND_PRESENTATION_OF_PEPTIDE_ANTIGEN_VIA_MHC_CLASS_I	GOBP_ANTIGEN_PROCESSING_AND_PRESENTATION_OF_PEPTIDE_ANTIGEN_VIA_MHC_CLASS_I	24	0.363954	0.731336	0.83299	1	1	1248	tags=25%, list=13%, signal=29%
GOBP_NEGATIVE_REGULATION_OF_EPITHELIAL_CELL_APOPTOTIC_PROCESS	GOBP_NEGATIVE_REGULATION_OF_EPITHELIAL_CELL_APOPTOTIC_PROCESS	29	0.307295	0.730011	0.857442	1	1	1369	tags=24%, list=15%, signal=28%
GOBP_RESPONSE_TO_ANTIBIOTIC	GOBP_RESPONSE_TO_ANTIBIOTIC	35	0.256015	0.728898	0.9002	1	1	2239	tags=31%, list=24%, signal=41%
GOBP_POSITIVE_REGULATION_OF_INTERFERON_BETA_PRODUCTION	GOBP_POSITIVE_REGULATION_OF_INTERFERON_BETA_PRODUCTION	27	0.260374	0.728856	0.864097	1	1	3331	tags=48%, list=36%, signal=75%
GOBP_MACROMOLECULE_DEACYLATION	GOBP_MACROMOLECULE_DEACYLATION	92	0.178679	0.727745	0.90873	1	1	2934	tags=33%, list=32%, signal=47%
GOBP_POST_GOLGI_VESICLE_MEDIATED_TRANSPORT	GOBP_POST_GOLGI_VESICLE_MEDIATED_TRANSPORT	93	0.169008	0.727334	0.891129	1	1	2524	tags=27%, list=27%, signal=37%
GOBP_REGULATION_OF_MYELOID_CELL_DIFFERENTIATION	GOBP_REGULATION_OF_MYELOID_CELL_DIFFERENTIATION	99	0.195662	0.726155	0.991266	1	1	2407	tags=29%, list=26%, signal=39%
GOBP_HEPATOCYTE_APOPTOTIC_PROCESS	GOBP_HEPATOCYTE_APOPTOTIC_PROCESS	15	0.293981	0.725817	0.814229	1	1	415	tags=13%, list=4%, signal=14%
GOBP_POSITIVE_REGULATION_OF_CELL_PROJECTION_ORGANIZATION	GOBP_POSITIVE_REGULATION_OF_CELL_PROJECTION_ORGANIZATION	232	0.189703	0.725322	0.99793	1	1	1500	tags=16%, list=16%, signal=18%
GOBP_REGULATION_OF_HISTONE_H3_K4_METHYLATION	GOBP_REGULATION_OF_HISTONE_H3_K4_METHYLATION	33	0.211104	0.724839	0.915832	1	1	1727	tags=15%, list=19%, signal=19%
GOBP_MACROPHAGE_DIFFERENTIATION	GOBP_MACROPHAGE_DIFFERENTIATION	19	0.253511	0.724643	0.860835	1	1	1946	tags=26%, list=21%, signal=33%
GOBP_POSITIVE_REGULATION_OF_DOUBLE_STRAND_BREAK_REPAIR	GOBP_POSITIVE_REGULATION_OF_DOUBLE_STRAND_BREAK_REPAIR	70	0.214392	0.721206	0.811024	1	1	3025	tags=40%, list=33%, signal=59%
GOBP_REGULATION_OF_CENTROSOME_CYCLE	GOBP_REGULATION_OF_CENTROSOME_CYCLE	35	0.201641	0.721195	0.829126	1	1	1097	tags=11%, list=12%, signal=13%
GOBP_REGULATION_OF_NECROTIC_CELL_DEATH	GOBP_REGULATION_OF_NECROTIC_CELL_DEATH	29	0.25571	0.720813	0.924797	1	1	1779	tags=28%, list=19%, signal=34%
GOBP_STEROL_METABOLIC_PROCESS	GOBP_STEROL_METABOLIC_PROCESS	87	0.210601	0.72059	0.972689	1	1	1909	tags=25%, list=21%, signal=32%
GOBP_TRANSCRIPTION_INITIATION_AT_RNA_POLYMERASE_II_PROMOTER	GOBP_TRANSCRIPTION_INITIATION_AT_RNA_POLYMERASE_II_PROMOTER	76	0.188664	0.718326	0.834951	1	1	2738	tags=29%, list=30%, signal=41%
GOBP_ESTABLISHMENT_OF_PROTEIN_LOCALIZATION_TO_MITOCHONDRIAL_MEMBRANE	GOBP_ESTABLISHMENT_OF_PROTEIN_LOCALIZATION_TO_MITOCHONDRIAL_MEMBRANE	30	0.231514	0.718032	0.722672	1	1	3207	tags=40%, list=35%, signal=61%
GOBP_CENTRAL_NERVOUS_SYSTEM_NEURON_DEVELOPMENT	GOBP_CENTRAL_NERVOUS_SYSTEM_NEURON_DEVELOPMENT	51	0.251502	0.716947	0.963855	1	1	1427	tags=18%, list=15%, signal=21%
GOBP_ATTACHMENT_OF_MITOTIC_SPINDLE_MICROTUBULES_TO_KINETOCHORE	GOBP_ATTACHMENT_OF_MITOTIC_SPINDLE_MICROTUBULES_TO_KINETOCHORE	20	0.237942	0.716157	0.815534	1	1	2791	tags=40%, list=30%, signal=57%
GOBP_VISUAL_BEHAVIOR	GOBP_VISUAL_BEHAVIOR	23	0.272728	0.713251	0.93014	1	1	1370	tags=26%, list=15%, signal=31%
GOBP_CELLULAR_RESPONSE_TO_UV	GOBP_CELLULAR_RESPONSE_TO_UV	67	0.194288	0.713211	0.964803	1	1	1260	tags=10%, list=14%, signal=12%
GOBP_MITOTIC_METAPHASE_PLATE_CONGRESSION	GOBP_MITOTIC_METAPHASE_PLATE_CONGRESSION	55	0.161588	0.711167	0.879921	1	1	2850	tags=27%, list=31%, signal=39%
GOBP_STEROL_TRANSPORT	GOBP_STEROL_TRANSPORT	67	0.244446	0.711018	0.93933	1	1	458	tags=9%, list=5%, signal=9%
GOBP_SIGNAL_TRANSDUCTION_IN_ABSENCE_OF_LIGAND	GOBP_SIGNAL_TRANSDUCTION_IN_ABSENCE_OF_LIGAND	41	0.229159	0.710641	0.951782	1	1	1260	tags=20%, list=14%, signal=22%
GOBP_EXTRACELLULAR_VESICLE_BIOGENESIS	GOBP_EXTRACELLULAR_VESICLE_BIOGENESIS	21	0.244641	0.710234	0.857143	1	1	169	tags=5%, list=2%, signal=5%
GOBP_POSITIVE_REGULATION_OF_UBIQUITIN_PROTEIN_TRANSFERASE_ACTIVITY	GOBP_POSITIVE_REGULATION_OF_UBIQUITIN_PROTEIN_TRANSFERASE_ACTIVITY	18	0.291076	0.709084	0.823171	1	1	753	tags=11%, list=8%, signal=12%
GOBP_PEPTIDYL_LYSINE_DIMETHYLATION	GOBP_PEPTIDYL_LYSINE_DIMETHYLATION	20	0.24148	0.70829	0.887324	1	1	1661	tags=20%, list=18%, signal=24%
GOBP_LOCALIZATION_WITHIN_MEMBRANE	GOBP_LOCALIZATION_WITHIN_MEMBRANE	469	0.167163	0.70788	0.967213	1	1	2478	tags=25%, list=27%, signal=33%
GOBP_MYELOID_LEUKOCYTE_ACTIVATION	GOBP_MYELOID_LEUKOCYTE_ACTIVATION	101	0.259402	0.705153	0.957895	1	1	686	tags=10%, list=7%, signal=11%
GOBP_NEGATIVE_REGULATION_OF_PEPTIDYL_TYROSINE_PHOSPHORYLATION	GOBP_NEGATIVE_REGULATION_OF_PEPTIDYL_TYROSINE_PHOSPHORYLATION	35	0.257855	0.70445	0.912871	1	1	1550	tags=23%, list=17%, signal=27%
GOBP_AXONAL_TRANSPORT	GOBP_AXONAL_TRANSPORT	54	0.199192	0.704448	0.890946	1	1	2223	tags=28%, list=24%, signal=36%
GOBP_RNA_PHOSPHODIESTER_BOND_HYDROLYSIS	GOBP_RNA_PHOSPHODIESTER_BOND_HYDROLYSIS	122	0.159001	0.703392	0.924565	1	1	2239	tags=19%, list=24%, signal=25%
GOBP_MITOCHONDRIAL_TRANSCRIPTION	GOBP_MITOCHONDRIAL_TRANSCRIPTION	15	0.272033	0.702255	0.808163	1	1	2335	tags=27%, list=25%, signal=36%
GOBP_MITOTIC_CELL_CYCLE_CHECKPOINT_SIGNALING	GOBP_MITOTIC_CELL_CYCLE_CHECKPOINT_SIGNALING	109	0.191842	0.701392	0.900208	1	1	1200	tags=11%, list=13%, signal=12%
GOBP_DNA_INTEGRITY_CHECKPOINT_SIGNALING	GOBP_DNA_INTEGRITY_CHECKPOINT_SIGNALING	97	0.178086	0.699451	0.946695	1	1	557	tags=6%, list=6%, signal=7%
GOBP_MICROTUBULE_NUCLEATION	GOBP_MICROTUBULE_NUCLEATION	31	0.250192	0.699263	0.783465	1	1	866	tags=10%, list=9%, signal=11%
GOBP_PEPTIDYL_LYSINE_ACETYLATION	GOBP_PEPTIDYL_LYSINE_ACETYLATION	157	0.17187	0.698048	0.859961	1	1	1115	tags=10%, list=12%, signal=11%
GOBP_TRNA_5_END_PROCESSING	GOBP_TRNA_5_END_PROCESSING	15	0.256143	0.696694	0.810101	1	1	1499	tags=20%, list=16%, signal=24%
GOBP_EXTRACELLULAR_MATRIX_DISASSEMBLY	GOBP_EXTRACELLULAR_MATRIX_DISASSEMBLY	34	0.28829	0.695943	0.950959	1	1	593	tags=15%, list=6%, signal=16%
GOBP_MELANOSOME_ASSEMBLY	GOBP_MELANOSOME_ASSEMBLY	17	0.252341	0.695787	0.801619	1	1	2571	tags=29%, list=28%, signal=41%
GOBP_ACUTE_INFLAMMATORY_RESPONSE	GOBP_ACUTE_INFLAMMATORY_RESPONSE	36	0.298018	0.693869	0.926625	1	1	824	tags=17%, list=9%, signal=18%
GOBP_REGULATION_OF_ANDROGEN_RECEPTOR_SIGNALING_PATHWAY	GOBP_REGULATION_OF_ANDROGEN_RECEPTOR_SIGNALING_PATHWAY	20	0.245001	0.693614	0.829615	1	1	717	tags=10%, list=8%, signal=11%
GOBP_FOLIC_ACID_CONTAINING_COMPOUND_METABOLIC_PROCESS	GOBP_FOLIC_ACID_CONTAINING_COMPOUND_METABOLIC_PROCESS	23	0.246858	0.693098	0.84803	1	1	1316	tags=17%, list=14%, signal=20%
GOBP_MANNOSYLATION	GOBP_MANNOSYLATION	25	0.24526	0.691714	0.863918	1	1	1753	tags=24%, list=19%, signal=30%
GOBP_MEIOSIS_I_CELL_CYCLE_PROCESS	GOBP_MEIOSIS_I_CELL_CYCLE_PROCESS	60	0.213066	0.690699	0.884615	1	1	1661	tags=13%, list=18%, signal=16%
GOBP_INTRACELLULAR_ESTROGEN_RECEPTOR_SIGNALING_PATHWAY	GOBP_INTRACELLULAR_ESTROGEN_RECEPTOR_SIGNALING_PATHWAY	39	0.172122	0.689892	0.870213	1	1	1805	tags=18%, list=19%, signal=22%
GOBP_VESICLE_TRANSPORT_ALONG_MICROTUBULE	GOBP_VESICLE_TRANSPORT_ALONG_MICROTUBULE	36	0.199374	0.689608	0.858491	1	1	2348	tags=28%, list=25%, signal=37%
GOBP_IMMUNE_RESPONSE_REGULATING_CELL_SURFACE_RECEPTOR_SIGNALING_PATHWAY	GOBP_IMMUNE_RESPONSE_REGULATING_CELL_SURFACE_RECEPTOR_SIGNALING_PATHWAY	128	0.214843	0.689374	0.988189	1	1	889	tags=12%, list=10%, signal=13%
GOBP_SKELETAL_MUSCLE_CONTRACTION	GOBP_SKELETAL_MUSCLE_CONTRACTION	16	0.296065	0.68934	0.889749	1	1	1177	tags=19%, list=13%, signal=21%
GOBP_SUPEROXIDE_METABOLIC_PROCESS	GOBP_SUPEROXIDE_METABOLIC_PROCESS	31	0.268215	0.689194	0.951076	1	1	1625	tags=26%, list=18%, signal=31%
GOBP_DEFENSE_RESPONSE_TO_BACTERIUM	GOBP_DEFENSE_RESPONSE_TO_BACTERIUM	86	0.24644	0.687897	0.985386	1	1	1703	tags=21%, list=18%, signal=25%
GOBP_POSITIVE_REGULATION_OF_INTERFERON_GAMMA_PRODUCTION	GOBP_POSITIVE_REGULATION_OF_INTERFERON_GAMMA_PRODUCTION	31	0.282289	0.687377	0.943038	1	1	1690	tags=32%, list=18%, signal=39%
GOBP_FATTY_ACYL_COA_BIOSYNTHETIC_PROCESS	GOBP_FATTY_ACYL_COA_BIOSYNTHETIC_PROCESS	18	0.238377	0.687348	0.897436	1	1	1800	tags=28%, list=19%, signal=34%
GOBP_REGULATION_OF_RESPONSE_TO_REACTIVE_OXYGEN_SPECIES	GOBP_REGULATION_OF_RESPONSE_TO_REACTIVE_OXYGEN_SPECIES	23	0.237973	0.683238	0.919913	1	1	59	tags=4%, list=1%, signal=4%
GOBP_POSITIVE_REGULATION_OF_FATTY_ACID_METABOLIC_PROCESS	GOBP_POSITIVE_REGULATION_OF_FATTY_ACID_METABOLIC_PROCESS	16	0.291769	0.683163	0.967146	1	1	1581	tags=31%, list=17%, signal=38%
GOBP_PROTEIN_LOCALIZATION_TO_CILIUM	GOBP_PROTEIN_LOCALIZATION_TO_CILIUM	33	0.210574	0.682635	0.91828	1	1	1756	tags=21%, list=19%, signal=26%
GOBP_SPLICEOSOMAL_COMPLEX_ASSEMBLY	GOBP_SPLICEOSOMAL_COMPLEX_ASSEMBLY	68	0.159468	0.682388	0.798755	1	1	7266	tags=99%, list=78%, signal=452%
GOBP_REGULATION_OF_DNA_REPLICATION	GOBP_REGULATION_OF_DNA_REPLICATION	104	0.162588	0.682165	0.933902	1	1	632	tags=6%, list=7%, signal=6%
GOBP_REGULATION_OF_DNA_TEMPLATED_TRANSCRIPTION_INITIATION	GOBP_REGULATION_OF_DNA_TEMPLATED_TRANSCRIPTION_INITIATION	64	0.181891	0.681215	0.932099	1	1	2738	tags=30%, list=30%, signal=42%
GOBP_REGULATION_OF_RELEASE_OF_SEQUESTERED_CALCIUM_ION_INTO_CYTOSOL	GOBP_REGULATION_OF_RELEASE_OF_SEQUESTERED_CALCIUM_ION_INTO_CYTOSOL	43	0.226779	0.680221	0.993644	1	1	1260	tags=19%, list=14%, signal=21%
GOBP_ENDOSOME_TRANSPORT_VIA_MULTIVESICULAR_BODY_SORTING_PATHWAY	GOBP_ENDOSOME_TRANSPORT_VIA_MULTIVESICULAR_BODY_SORTING_PATHWAY	35	0.196284	0.680176	0.833656	1	1	1080	tags=9%, list=12%, signal=10%
GOBP_ESTABLISHMENT_OF_PROTEIN_LOCALIZATION_TO_ENDOPLASMIC_RETICULUM	GOBP_ESTABLISHMENT_OF_PROTEIN_LOCALIZATION_TO_ENDOPLASMIC_RETICULUM	34	0.182532	0.678581	0.855102	1	1	3044	tags=35%, list=33%, signal=52%
GOBP_POSITIVE_REGULATION_OF_PROTEIN_LOCALIZATION_TO_CELL_PERIPHERY	GOBP_POSITIVE_REGULATION_OF_PROTEIN_LOCALIZATION_TO_CELL_PERIPHERY	51	0.245195	0.677707	0.915832	1	1	1051	tags=16%, list=11%, signal=18%
GOBP_PLASMINOGEN_ACTIVATION	GOBP_PLASMINOGEN_ACTIVATION	16	0.351445	0.677642	0.882957	1	1	1637	tags=31%, list=18%, signal=38%
GOBP_PROTEIN_ACYLATION	GOBP_PROTEIN_ACYLATION	196	0.153246	0.67741	0.917004	1	1	3168	tags=33%, list=34%, signal=49%
GOBP_RNA_PHOSPHODIESTER_BOND_HYDROLYSIS_ENDONUCLEOLYTIC	GOBP_RNA_PHOSPHODIESTER_BOND_HYDROLYSIS_ENDONUCLEOLYTIC	60	0.19151	0.677368	0.86166	1	1	2239	tags=23%, list=24%, signal=31%
GOBP_RESPONSE_TO_OXYGEN_RADICAL	GOBP_RESPONSE_TO_OXYGEN_RADICAL	15	0.310538	0.675309	0.923554	1	1	1409	tags=20%, list=15%, signal=24%
GOBP_NUCLEUS_ORGANIZATION	GOBP_NUCLEUS_ORGANIZATION	110	0.144036	0.675267	0.94433	1	1	3194	tags=32%, list=34%, signal=48%
GOBP_NEGATIVE_REGULATION_OF_ACTIN_FILAMENT_POLYMERIZATION	GOBP_NEGATIVE_REGULATION_OF_ACTIN_FILAMENT_POLYMERIZATION	47	0.215705	0.67341	0.961616	1	1	882	tags=9%, list=10%, signal=9%
GOBP_MAMMARY_GLAND_EPITHELIUM_DEVELOPMENT	GOBP_MAMMARY_GLAND_EPITHELIUM_DEVELOPMENT	36	0.233358	0.673369	0.971134	1	1	1805	tags=31%, list=19%, signal=38%
GOBP_RESPONSE_TO_MITOCHONDRIAL_DEPOLARISATION	GOBP_RESPONSE_TO_MITOCHONDRIAL_DEPOLARISATION	17	0.212483	0.67264	0.869835	1	1	1187	tags=12%, list=13%, signal=13%
GOBP_REGULATION_OF_EPIDERMAL_GROWTH_FACTOR_ACTIVATED_RECEPTOR_ACTIVITY	GOBP_REGULATION_OF_EPIDERMAL_GROWTH_FACTOR_ACTIVATED_RECEPTOR_ACTIVITY	17	0.246329	0.671469	0.91579	1	1	2751	tags=35%, list=30%, signal=50%
GOBP_MITOCHONDRIAL_DNA_METABOLIC_PROCESS	GOBP_MITOCHONDRIAL_DNA_METABOLIC_PROCESS	21	0.229471	0.670109	0.829875	1	1	3179	tags=43%, list=34%, signal=65%
GOBP_EXCITATORY_SYNAPSE_ASSEMBLY	GOBP_EXCITATORY_SYNAPSE_ASSEMBLY	15	0.2811	0.669848	0.926471	1	1	2274	tags=47%, list=25%, signal=62%
GOBP_MYOTUBE_CELL_DEVELOPMENT	GOBP_MYOTUBE_CELL_DEVELOPMENT	21	0.255766	0.669442	0.978723	1	1	1741	tags=29%, list=19%, signal=35%
GOBP_RNA_MODIFICATION	GOBP_RNA_MODIFICATION	143	0.18665	0.669274	0.903733	1	1	1974	tags=20%, list=21%, signal=24%
GOBP_NON_MOTILE_CILIUM_ASSEMBLY	GOBP_NON_MOTILE_CILIUM_ASSEMBLY	32	0.227137	0.669255	0.908142	1	1	2508	tags=31%, list=27%, signal=43%
GOBP_ALTERNATIVE_MRNA_SPLICING_VIA_SPLICEOSOME	GOBP_ALTERNATIVE_MRNA_SPLICING_VIA_SPLICEOSOME	68	0.177332	0.668967	0.87747	1	1	4037	tags=51%, list=44%, signal=91%
GOBP_POSITIVE_REGULATION_OF_AXON_EXTENSION	GOBP_POSITIVE_REGULATION_OF_AXON_EXTENSION	24	0.212155	0.668326	0.915811	1	1	2973	tags=42%, list=32%, signal=61%
GOBP_ENDOPLASMIC_RETICULUM_TO_CYTOSOL_TRANSPORT	GOBP_ENDOPLASMIC_RETICULUM_TO_CYTOSOL_TRANSPORT	24	0.2283	0.667515	0.844075	1	1	2006	tags=29%, list=22%, signal=37%
GOBP_RUFFLE_ORGANIZATION	GOBP_RUFFLE_ORGANIZATION	40	0.217759	0.665356	0.960825	1	1	2966	tags=43%, list=32%, signal=62%
GOBP_UBIQUITIN_DEPENDENT_PROTEIN_CATABOLIC_PROCESS_VIA_THE_MULTIVESICULAR_BODY_SORTING_PATHWAY	GOBP_UBIQUITIN_DEPENDENT_PROTEIN_CATABOLIC_PROCESS_VIA_THE_MULTIVESICULAR_BODY_SORTING_PATHWAY	33	0.199804	0.664642	0.84375	1	1	1842	tags=15%, list=20%, signal=19%
GOBP_PROTEIN_TARGETING_TO_MITOCHONDRION	GOBP_PROTEIN_TARGETING_TO_MITOCHONDRION	83	0.159592	0.663769	0.913502	1	1	2419	tags=25%, list=26%, signal=34%
GOBP_CENTRAL_NERVOUS_SYSTEM_NEURON_AXONOGENESIS	GOBP_CENTRAL_NERVOUS_SYSTEM_NEURON_AXONOGENESIS	23	0.243256	0.662655	0.964	1	1	1665	tags=22%, list=18%, signal=26%
GOBP_REGULATION_OF_DNA_TEMPLATED_TRANSCRIPTION_ELONGATION	GOBP_REGULATION_OF_DNA_TEMPLATED_TRANSCRIPTION_ELONGATION	90	0.150008	0.661777	0.863354	1	1	3069	tags=28%, list=33%, signal=41%
GOBP_POSITIVE_REGULATION_OF_INTRINSIC_APOPTOTIC_SIGNALING_PATHWAY	GOBP_POSITIVE_REGULATION_OF_INTRINSIC_APOPTOTIC_SIGNALING_PATHWAY	39	0.195596	0.66043	0.96945	1	1	1779	tags=21%, list=19%, signal=25%
GOBP_SYNAPTIC_VESICLE_CYTOSKELETAL_TRANSPORT	GOBP_SYNAPTIC_VESICLE_CYTOSKELETAL_TRANSPORT	17	0.217429	0.659655	0.830677	1	1	2130	tags=29%, list=23%, signal=38%
GOBP_PROTEIN_K63_LINKED_UBIQUITINATION	GOBP_PROTEIN_K63_LINKED_UBIQUITINATION	39	0.200374	0.659239	0.947047	1	1	2864	tags=33%, list=31%, signal=48%
GOBP_REGULATION_OF_INCLUSION_BODY_ASSEMBLY	GOBP_REGULATION_OF_INCLUSION_BODY_ASSEMBLY	15	0.274282	0.657598	0.900204	1	1	3293	tags=40%, list=36%, signal=62%
GOBP_ASPARTATE_FAMILY_AMINO_ACID_BIOSYNTHETIC_PROCESS	GOBP_ASPARTATE_FAMILY_AMINO_ACID_BIOSYNTHETIC_PROCESS	17	0.2331	0.657556	0.890411	1	1	974	tags=12%, list=11%, signal=13%
GOBP_INTRACILIARY_TRANSPORT	GOBP_INTRACILIARY_TRANSPORT	32	0.263487	0.652768	0.867886	1	1	2615	tags=44%, list=28%, signal=61%
GOBP_PHOSPHOLIPID_CATABOLIC_PROCESS	GOBP_PHOSPHOLIPID_CATABOLIC_PROCESS	33	0.235707	0.652456	0.988072	1	1	2467	tags=33%, list=27%, signal=45%
GOBP_HISTONE_MONOUBIQUITINATION	GOBP_HISTONE_MONOUBIQUITINATION	32	0.194039	0.651395	0.835052	1	1	753	tags=6%, list=8%, signal=7%
GOBP_COLLATERAL_SPROUTING	GOBP_COLLATERAL_SPROUTING	15	0.29122	0.650232	0.939203	1	1	1099	tags=20%, list=12%, signal=23%
GOBP_MITOTIC_CYTOKINETIC_PROCESS	GOBP_MITOTIC_CYTOKINETIC_PROCESS	21	0.195648	0.648301	0.876518	1	1	1744	tags=19%, list=19%, signal=23%
GOBP_RESPONSE_TO_NICOTINE	GOBP_RESPONSE_TO_NICOTINE	24	0.279822	0.647866	0.974895	1	1	1112	tags=21%, list=12%, signal=24%
GOBP_POSITIVE_REGULATION_OF_TRANSCRIPTION_ELONGATION_BY_RNA_POLYMERASE_II	GOBP_POSITIVE_REGULATION_OF_TRANSCRIPTION_ELONGATION_BY_RNA_POLYMERASE_II	43	0.176468	0.645313	0.907258	1	1	2738	tags=28%, list=30%, signal=39%
GOBP_NEGATIVE_REGULATION_OF_TOLL_LIKE_RECEPTOR_SIGNALING_PATHWAY	GOBP_NEGATIVE_REGULATION_OF_TOLL_LIKE_RECEPTOR_SIGNALING_PATHWAY	17	0.25064	0.644077	0.975096	1	1	1005	tags=12%, list=11%, signal=13%
GOBP_AUTOPHAGOSOME_ORGANIZATION	GOBP_AUTOPHAGOSOME_ORGANIZATION	89	0.169006	0.642281	0.982178	1	1	2663	tags=28%, list=29%, signal=39%
GOBP_PROTEIN_LOCALIZATION_TO_MITOCHONDRION	GOBP_PROTEIN_LOCALIZATION_TO_MITOCHONDRION	101	0.144189	0.63966	0.93038	1	1	2419	tags=24%, list=26%, signal=32%
GOBP_MEMBRANE_FISSION	GOBP_MEMBRANE_FISSION	41	0.16844	0.639656	0.860113	1	1	1849	tags=15%, list=20%, signal=18%
GOBP_POSITIVE_REGULATION_OF_DNA_TEMPLATED_TRANSCRIPTION_ELONGATION	GOBP_POSITIVE_REGULATION_OF_DNA_TEMPLATED_TRANSCRIPTION_ELONGATION	54	0.161638	0.638588	0.900204	1	1	2738	tags=24%, list=30%, signal=34%
GOBP_POSITIVE_REGULATION_OF_TELOMERE_MAINTENANCE_VIA_TELOMERE_LENGTHENING	GOBP_POSITIVE_REGULATION_OF_TELOMERE_MAINTENANCE_VIA_TELOMERE_LENGTHENING	31	0.171447	0.638224	0.878728	1	1	7685	tags=100%, list=83%, signal=583%
GOBP_RNA_POLYADENYLATION	GOBP_RNA_POLYADENYLATION	38	0.1685	0.636626	0.846465	1	1	1215	tags=8%, list=13%, signal=9%
GOBP_NEGATIVE_REGULATION_OF_G_PROTEIN_COUPLED_RECEPTOR_SIGNALING_PATHWAY	GOBP_NEGATIVE_REGULATION_OF_G_PROTEIN_COUPLED_RECEPTOR_SIGNALING_PATHWAY	23	0.228254	0.629716	0.977459	1	1	396	tags=9%, list=4%, signal=9%
GOBP_CELLULAR_RESPONSE_TO_HYDROGEN_PEROXIDE	GOBP_CELLULAR_RESPONSE_TO_HYDROGEN_PEROXIDE	64	0.185692	0.629235	1	1	1	1718	tags=17%, list=19%, signal=21%
GOBP_POSITIVE_REGULATION_OF_DNA_BIOSYNTHETIC_PROCESS	GOBP_POSITIVE_REGULATION_OF_DNA_BIOSYNTHETIC_PROCESS	63	0.163878	0.627694	0.977143	1	1	409	tags=5%, list=4%, signal=5%
GOBP_REGULATION_OF_T_CELL_MEDIATED_CYTOTOXICITY	GOBP_REGULATION_OF_T_CELL_MEDIATED_CYTOTOXICITY	17	0.32879	0.626192	0.973306	1	1	220	tags=12%, list=2%, signal=12%
GOBP_SNO_S_RNA_METABOLIC_PROCESS	GOBP_SNO_S_RNA_METABOLIC_PROCESS	17	0.207047	0.625954	0.846918	1	1	1215	tags=12%, list=13%, signal=14%
GOBP_PROTEIN_ACETYLATION	GOBP_PROTEIN_ACETYLATION	176	0.14619	0.624346	0.974104	1	1	1115	tags=9%, list=12%, signal=10%
GOBP_GLUTATHIONE_METABOLIC_PROCESS	GOBP_GLUTATHIONE_METABOLIC_PROCESS	39	0.249059	0.624335	0.98913	1	1	567	tags=10%, list=6%, signal=11%
GOBP_REGULATION_OF_TRANSCRIPTION_ELONGATION_BY_RNA_POLYMERASE_II	GOBP_REGULATION_OF_TRANSCRIPTION_ELONGATION_BY_RNA_POLYMERASE_II	74	0.147333	0.623481	0.921811	1	1	2738	tags=26%, list=30%, signal=36%
GOBP_HEAD_MORPHOGENESIS	GOBP_HEAD_MORPHOGENESIS	25	0.237486	0.62317	0.995825	1	1	2227	tags=36%, list=24%, signal=47%
GOBP_ESTABLISHMENT_OF_PIGMENT_GRANULE_LOCALIZATION	GOBP_ESTABLISHMENT_OF_PIGMENT_GRANULE_LOCALIZATION	17	0.218823	0.622808	0.917466	1	1	2460	tags=24%, list=27%, signal=32%
GOBP_HOMOLOGOUS_RECOMBINATION	GOBP_HOMOLOGOUS_RECOMBINATION	32	0.228156	0.621706	0.924025	1	1	1108	tags=9%, list=12%, signal=11%
GOBP_RRNA_METHYLATION	GOBP_RRNA_METHYLATION	22	0.22657	0.620844	0.909449	1	1	1761	tags=18%, list=19%, signal=22%
GOBP_MYELIN_ASSEMBLY	GOBP_MYELIN_ASSEMBLY	16	0.250154	0.620752	0.970472	1	1	1027	tags=19%, list=11%, signal=21%
GOBP_POSITIVE_REGULATION_OF_PHOSPHATASE_ACTIVITY	GOBP_POSITIVE_REGULATION_OF_PHOSPHATASE_ACTIVITY	18	0.239416	0.62004	0.949698	1	1	220	tags=6%, list=2%, signal=6%
GOBP_TRANSCRIPTION_PREINITIATION_COMPLEX_ASSEMBLY	GOBP_TRANSCRIPTION_PREINITIATION_COMPLEX_ASSEMBLY	59	0.180249	0.619242	0.894841	1	1	2738	tags=36%, list=30%, signal=50%
GOBP_ANTERIOR_POSTERIOR_AXIS_SPECIFICATION	GOBP_ANTERIOR_POSTERIOR_AXIS_SPECIFICATION	23	0.272965	0.617839	0.977131	1	1	1727	tags=26%, list=19%, signal=32%
GOBP_INTRINSIC_APOPTOTIC_SIGNALING_PATHWAY_IN_RESPONSE_TO_OXIDATIVE_STRESS	GOBP_INTRINSIC_APOPTOTIC_SIGNALING_PATHWAY_IN_RESPONSE_TO_OXIDATIVE_STRESS	33	0.184229	0.61761	0.946955	1	1	1226	tags=9%, list=13%, signal=10%
GOBP_PODOSOME_ASSEMBLY	GOBP_PODOSOME_ASSEMBLY	15	0.262585	0.616257	0.959223	1	1	889	tags=20%, list=10%, signal=22%
GOBP_MEIOTIC_CHROMOSOME_SEGREGATION	GOBP_MEIOTIC_CHROMOSOME_SEGREGATION	54	0.183955	0.614038	0.940083	1	1	1661	tags=13%, list=18%, signal=16%
GOBP_SUBSTRATE_DEPENDENT_CELL_MIGRATION	GOBP_SUBSTRATE_DEPENDENT_CELL_MIGRATION	17	0.2327	0.612959	0.96063	1	1	2600	tags=41%, list=28%, signal=57%
GOBP_POSITIVE_REGULATION_OF_PROTEIN_DEPHOSPHORYLATION	GOBP_POSITIVE_REGULATION_OF_PROTEIN_DEPHOSPHORYLATION	27	0.207397	0.612819	0.921371	1	1	1660	tags=19%, list=18%, signal=22%
GOBP_POSITIVE_REGULATION_OF_RESPONSE_TO_DNA_DAMAGE_STIMULUS	GOBP_POSITIVE_REGULATION_OF_RESPONSE_TO_DNA_DAMAGE_STIMULUS	129	0.15728	0.611854	0.979633	1	1	3025	tags=34%, list=33%, signal=50%
GOBP_PROTEIN_METHYLATION	GOBP_PROTEIN_METHYLATION	143	0.148413	0.611361	0.985772	1	1	1782	tags=15%, list=19%, signal=18%
GOBP_FC_RECEPTOR_MEDIATED_STIMULATORY_SIGNALING_PATHWAY	GOBP_FC_RECEPTOR_MEDIATED_STIMULATORY_SIGNALING_PATHWAY	25	0.234034	0.610114	0.964215	1	1	2628	tags=36%, list=28%, signal=50%
GOBP_CENTROSOME_DUPLICATION	GOBP_CENTROSOME_DUPLICATION	49	0.175062	0.609414	0.941634	1	1	2689	tags=27%, list=29%, signal=37%
GOBP_MITOCHONDRION_LOCALIZATION	GOBP_MITOCHONDRION_LOCALIZATION	37	0.191324	0.609371	0.97456	1	1	1600	tags=19%, list=17%, signal=23%
GOBP_FC_RECEPTOR_SIGNALING_PATHWAY	GOBP_FC_RECEPTOR_SIGNALING_PATHWAY	34	0.225996	0.607804	0.967433	1	1	2558	tags=29%, list=28%, signal=40%
GOBP_REGULATION_OF_SPINDLE_ASSEMBLY	GOBP_REGULATION_OF_SPINDLE_ASSEMBLY	28	0.16425	0.607454	0.94012	1	1	1744	tags=18%, list=19%, signal=22%
GOBP_CHROMOSOME_ORGANIZATION_INVOLVED_IN_MEIOTIC_CELL_CYCLE	GOBP_CHROMOSOME_ORGANIZATION_INVOLVED_IN_MEIOTIC_CELL_CYCLE	44	0.18389	0.604841	0.946467	1	1	2532	tags=23%, list=27%, signal=31%
GOBP_REGULATION_OF_PHOSPHOLIPASE_C_ACTIVITY	GOBP_REGULATION_OF_PHOSPHOLIPASE_C_ACTIVITY	17	0.270534	0.603548	0.965377	1	1	2631	tags=41%, list=28%, signal=57%
GOBP_EMBRYONIC_AXIS_SPECIFICATION	GOBP_EMBRYONIC_AXIS_SPECIFICATION	15	0.287967	0.603141	0.943775	1	1	2067	tags=40%, list=22%, signal=51%
GOBP_POSITIVE_REGULATION_OF_CALCIUM_ION_TRANSMEMBRANE_TRANSPORTER_ACTIVITY	GOBP_POSITIVE_REGULATION_OF_CALCIUM_ION_TRANSMEMBRANE_TRANSPORTER_ACTIVITY	26	0.220525	0.602673	0.979167	1	1	1488	tags=19%, list=16%, signal=23%
GOBP_REGULATION_OF_UBIQUITIN_PROTEIN_TRANSFERASE_ACTIVITY	GOBP_REGULATION_OF_UBIQUITIN_PROTEIN_TRANSFERASE_ACTIVITY	38	0.186339	0.601584	0.94877	1	1	1722	tags=16%, list=19%, signal=19%
GOBP_VIRAL_BUDDING	GOBP_VIRAL_BUDDING	26	0.185412	0.599921	0.890173	1	1	2850	tags=27%, list=31%, signal=39%
GOBP_POSITIVE_REGULATION_OF_CYTOKINESIS	GOBP_POSITIVE_REGULATION_OF_CYTOKINESIS	25	0.174473	0.599637	0.947573	1	1	7656	tags=100%, list=83%, signal=573%
GOBP_NEGATIVE_REGULATION_OF_TYPE_I_INTERFERON_MEDIATED_SIGNALING_PATHWAY	GOBP_NEGATIVE_REGULATION_OF_TYPE_I_INTERFERON_MEDIATED_SIGNALING_PATHWAY	16	0.229155	0.597588	0.964286	1	1	1974	tags=25%, list=21%, signal=32%
GOBP_PIGMENT_GRANULE_LOCALIZATION	GOBP_PIGMENT_GRANULE_LOCALIZATION	19	0.198573	0.595134	0.933333	1	1	7432	tags=100%, list=80%, signal=503%
GOBP_HISTONE_DEACETYLATION	GOBP_HISTONE_DEACETYLATION	69	0.164591	0.593962	0.966203	1	1	440	tags=4%, list=5%, signal=5%
GOBP_REGULATION_OF_GLUCAN_BIOSYNTHETIC_PROCESS	GOBP_REGULATION_OF_GLUCAN_BIOSYNTHETIC_PROCESS	16	0.240876	0.593746	0.93254	1	1	1887	tags=25%, list=20%, signal=31%
GOBP_NEGATIVE_REGULATION_OF_STEM_CELL_POPULATION_MAINTENANCE	GOBP_NEGATIVE_REGULATION_OF_STEM_CELL_POPULATION_MAINTENANCE	19	0.232272	0.59343	0.920732	1	1	3420	tags=47%, list=37%, signal=75%
GOBP_ANDROGEN_RECEPTOR_SIGNALING_PATHWAY	GOBP_ANDROGEN_RECEPTOR_SIGNALING_PATHWAY	32	0.165138	0.593084	0.954274	1	1	2577	tags=25%, list=28%, signal=35%
GOBP_POSITIVE_REGULATION_OF_CYTOKINE_PRODUCTION_INVOLVED_IN_IMMUNE_RESPONSE	GOBP_POSITIVE_REGULATION_OF_CYTOKINE_PRODUCTION_INVOLVED_IN_IMMUNE_RESPONSE	42	0.236226	0.591519	0.991803	1	1	532	tags=10%, list=6%, signal=10%
GOBP_HISTONE_MODIFICATION	GOBP_HISTONE_MODIFICATION	348	0.134857	0.591	0.998035	1	1	2432	tags=20%, list=26%, signal=27%
GOBP_REGULATION_OF_RESPONSE_TO_DNA_DAMAGE_STIMULUS	GOBP_REGULATION_OF_RESPONSE_TO_DNA_DAMAGE_STIMULUS	237	0.13752	0.589033	0.997947	1	1	3199	tags=37%, list=35%, signal=55%
GOBP_NEGATIVE_REGULATION_OF_RNA_SPLICING	GOBP_NEGATIVE_REGULATION_OF_RNA_SPLICING	26	0.170144	0.588565	0.943867	1	1	3515	tags=46%, list=38%, signal=74%
GOBP_NEGATIVE_REGULATION_OF_CARDIAC_MUSCLE_TISSUE_GROWTH	GOBP_NEGATIVE_REGULATION_OF_CARDIAC_MUSCLE_TISSUE_GROWTH	15	0.249344	0.586652	0.991735	1	1	857	tags=13%, list=9%, signal=15%
GOBP_CHROMOSOME_LOCALIZATION	GOBP_CHROMOSOME_LOCALIZATION	77	0.128524	0.586187	0.975191	1	1	1097	tags=8%, list=12%, signal=9%
GOBP_HISTONE_H3_ACETYLATION	GOBP_HISTONE_H3_ACETYLATION	62	0.160238	0.586051	0.958498	1	1	3168	tags=40%, list=34%, signal=61%
GOBP_DNA_STRAND_ELONGATION	GOBP_DNA_STRAND_ELONGATION	32	0.167352	0.583772	0.893878	1	1	7723	tags=100%, list=83%, signal=597%
GOBP_PLATELET_DENSE_GRANULE_ORGANIZATION	GOBP_PLATELET_DENSE_GRANULE_ORGANIZATION	20	0.199524	0.579357	0.916832	1	1	2197	tags=25%, list=24%, signal=33%
GOBP_PROGRAMMED_CELL_DEATH_INVOLVED_IN_CELL_DEVELOPMENT	GOBP_PROGRAMMED_CELL_DEATH_INVOLVED_IN_CELL_DEVELOPMENT	16	0.256661	0.578914	0.980583	1	1	1260	tags=19%, list=14%, signal=22%
GOBP_TETRAPYRROLE_BIOSYNTHETIC_PROCESS	GOBP_TETRAPYRROLE_BIOSYNTHETIC_PROCESS	25	0.186494	0.575377	0.979716	1	1	2639	tags=32%, list=28%, signal=45%
GOBP_RIBOSOME_ASSEMBLY	GOBP_RIBOSOME_ASSEMBLY	55	0.173385	0.573848	0.861057	1	1	1375	tags=13%, list=15%, signal=15%
GOBP_RNA_5_END_PROCESSING	GOBP_RNA_5_END_PROCESSING	21	0.182831	0.568513	0.946	1	1	7578	tags=100%, list=82%, signal=547%
GOBP_REGULATION_OF_PROTEIN_LOCALIZATION_TO_SYNAPSE	GOBP_REGULATION_OF_PROTEIN_LOCALIZATION_TO_SYNAPSE	15	0.218001	0.565986	0.979633	1	1	2743	tags=47%, list=30%, signal=66%
GOBP_NEURON_PROJECTION_ORGANIZATION	GOBP_NEURON_PROJECTION_ORGANIZATION	65	0.164136	0.559257	1	1	1	1540	tags=12%, list=17%, signal=15%
GOBP_REGULATION_OF_HISTONE_METHYLATION	GOBP_REGULATION_OF_HISTONE_METHYLATION	63	0.14098	0.555713	1	1	1	3230	tags=32%, list=35%, signal=48%
GOBP_INCLUSION_BODY_ASSEMBLY	GOBP_INCLUSION_BODY_ASSEMBLY	19	0.206853	0.555582	0.963265	1	1	3293	tags=37%, list=36%, signal=57%
GOBP_ORGANELLE_FISSION	GOBP_ORGANELLE_FISSION	349	0.121893	0.553473	1	1	1	2733	tags=26%, list=29%, signal=35%
GOBP_PROTEIN_TARGETING_TO_VACUOLE	GOBP_PROTEIN_TARGETING_TO_VACUOLE	32	0.171761	0.553195	0.97314	1	1	1876	tags=16%, list=20%, signal=20%
GOBP_REGULATION_OF_ALTERNATIVE_MRNA_SPLICING_VIA_SPLICEOSOME	GOBP_REGULATION_OF_ALTERNATIVE_MRNA_SPLICING_VIA_SPLICEOSOME	51	0.162118	0.547939	0.965251	1	1	4216	tags=57%, list=45%, signal=104%
GOBP_METAPHASE_PLATE_CONGRESSION	GOBP_METAPHASE_PLATE_CONGRESSION	67	0.127304	0.547116	0.986408	1	1	2850	tags=25%, list=31%, signal=36%
GOBP_REGULATION_OF_DOUBLE_STRAND_BREAK_REPAIR_VIA_HOMOLOGOUS_RECOMBINATION	GOBP_REGULATION_OF_DOUBLE_STRAND_BREAK_REPAIR_VIA_HOMOLOGOUS_RECOMBINATION	53	0.168185	0.546006	0.975952	1	1	3063	tags=40%, list=33%, signal=59%
GOBP_RIBOSOMAL_LARGE_SUBUNIT_ASSEMBLY	GOBP_RIBOSOMAL_LARGE_SUBUNIT_ASSEMBLY	23	0.186439	0.533566	0.928016	1	1	7545	tags=100%, list=81%, signal=536%
GOBP_POSITIVE_REGULATION_OF_DNA_REPAIR	GOBP_POSITIVE_REGULATION_OF_DNA_REPAIR	103	0.143133	0.532376	0.992233	1	1	3025	tags=35%, list=33%, signal=51%
GOBP_REGULATION_OF_DNA_TEMPLATED_DNA_REPLICATION	GOBP_REGULATION_OF_DNA_TEMPLATED_DNA_REPLICATION	48	0.146265	0.531933	0.985714	1	1	337	tags=4%, list=4%, signal=4%
GOBP_ACUTE_PHASE_RESPONSE	GOBP_ACUTE_PHASE_RESPONSE	15	0.26321	0.531165	1	1	1	723	tags=13%, list=8%, signal=14%
GOBP_TELOMERE_ORGANIZATION	GOBP_TELOMERE_ORGANIZATION	127	0.110867	0.518142	0.984158	1	1	2823	tags=23%, list=30%, signal=32%
GOBP_RESPONSE_TO_LEAD_ION	GOBP_RESPONSE_TO_LEAD_ION	17	0.209554	0.512167	0.995842	1	1	7330	tags=100%, list=79%, signal=477%
GOBP_ENDOPLASMIC_RETICULUM_TUBULAR_NETWORK_ORGANIZATION	GOBP_ENDOPLASMIC_RETICULUM_TUBULAR_NETWORK_ORGANIZATION	17	0.165191	0.508112	0.979716	1	1	3149	tags=41%, list=34%, signal=62%
GOBP_REGULATION_OF_CYTOKINESIS	GOBP_REGULATION_OF_CYTOKINESIS	57	0.130156	0.499134	0.996116	1	1	1832	tags=16%, list=20%, signal=20%
GOBP_MONOUBIQUITINATED_PROTEIN_DEUBIQUITINATION	GOBP_MONOUBIQUITINATED_PROTEIN_DEUBIQUITINATION	31	0.157528	0.491683	0.974257	1	1	2622	tags=29%, list=28%, signal=40%
GOBP_POSITIVE_REGULATION_OF_NUCLEAR_DIVISION	GOBP_POSITIVE_REGULATION_OF_NUCLEAR_DIVISION	31	0.177791	0.490285	0.99807	1	1	469	tags=6%, list=5%, signal=7%
GOBP_NEGATIVE_REGULATION_OF_UBIQUITIN_PROTEIN_TRANSFERASE_ACTIVITY	GOBP_NEGATIVE_REGULATION_OF_UBIQUITIN_PROTEIN_TRANSFERASE_ACTIVITY	19	0.162145	0.490135	0.985915	1	1	7769	tags=100%, list=84%, signal=616%
GOBP_CELL_CYCLE_DNA_REPLICATION	GOBP_CELL_CYCLE_DNA_REPLICATION	35	0.147837	0.485737	0.995876	1	1	2699	tags=26%, list=29%, signal=36%
GOBP_DICARBOXYLIC_ACID_CATABOLIC_PROCESS	GOBP_DICARBOXYLIC_ACID_CATABOLIC_PROCESS	15	0.216986	0.485698	0.991753	1	1	836	tags=13%, list=9%, signal=15%
GOBP_NUCLEAR_CHROMOSOME_SEGREGATION	GOBP_NUCLEAR_CHROMOSOME_SEGREGATION	235	0.114958	0.484626	1	0.999459	1	2850	tags=25%, list=31%, signal=35%
GOBP_CELL_DEATH_IN_RESPONSE_TO_HYDROGEN_PEROXIDE	GOBP_CELL_DEATH_IN_RESPONSE_TO_HYDROGEN_PEROXIDE	20	0.147496	0.471416	0.997797	0.999775	1	3144	tags=40%, list=34%, signal=60%
GOBP_POSITIVE_REGULATION_OF_MITOCHONDRIAL_TRANSLATION	GOBP_POSITIVE_REGULATION_OF_MITOCHONDRIAL_TRANSLATION	16	0.203725	0.468648	0.964143	0.999297	1	1591	tags=19%, list=17%, signal=23%
GOBP_MRNA_METHYLATION	GOBP_MRNA_METHYLATION	15	0.184859	0.461385	0.980658	0.999067	1	2968	tags=40%, list=32%, signal=59%
GOBP_REGULATION_OF_CHROMOSOME_ORGANIZATION	GOBP_REGULATION_OF_CHROMOSOME_ORGANIZATION	205	0.112864	0.45553	0.997972	0.998724	1	2836	tags=26%, list=31%, signal=36%
GOBP_REGULATION_OF_TYPE_I_INTERFERON_MEDIATED_SIGNALING_PATHWAY	GOBP_REGULATION_OF_TYPE_I_INTERFERON_MEDIATED_SIGNALING_PATHWAY	29	0.145955	0.453953	0.997942	0.998161	1	2126	tags=21%, list=23%, signal=27%
GOBP_MULTIVESICULAR_BODY_ORGANIZATION	GOBP_MULTIVESICULAR_BODY_ORGANIZATION	31	0.125087	0.435782	0.990403	0.998286	1	1080	tags=6%, list=12%, signal=7%
